# Supplementary material for: A scoping review of emotional contagion research with human subjects: identifying common trends of previous research and potential areas for future research
Source: Front Psychol. 2025 May 30;16:1573375. doi: 10.3389/fpsyg.2025.1573375 (PMC12164912; doi:10.3389/fpsyg.2025.1573375)
Supplement: Supplementary file 3 [file Data_Sheet_3.xlsx]

## Sheet: Emotional Contagion Dataset
Article Title	Abstract	Author	Date	Journal	Volume	Issue	Pages	DOI	Keywords	Link	Source
“Fearnot!”: A computer-based anti-bullying-programme designed to foster peer intervention	[Correction Notice: An Erratum for this article was reported in Vol 28(2) of European Journal of Psychology of Education (see record 2013-15324-025). In the original article, the name of one of the authors has been spelt incorrectly. The correct spelling is Elisabeth André.] Bullying is widespread in European schools, despite multiple intervention strategies having been proposed over the years. T…	N. Vannini; S. Enz; M. Sapouna; D. Wolke; S. Watson; S. Woods; K. Dautenhahn; L. Hall; A. Paiva; E. André; R. Aylett; W. Schneider	2011	European Journal of Psychology of Education	26	1	21-44	http://dx.doi.org/10.1007/s10212-010-0035-4	computer based programs bullying foster peer intervention virtual learning strategy coping skills cognitive empathy victim defence Empirical Study Interview Mathematical Model Qualitative Study Quantitative Study Human Male Female Childhood (birth-12 yrs) School Age (6-12 yrs) Intervention Learning Strategies Peers Victimization Empathy Coping Behavior Computer Assisted Instruction Foster Childre…	http://login.ezproxy1.lib.asu.edu/login?url=https://www.proquest.com/scholarly-journals/fearnot-computer-based-anti-bullying-programme/docview/1074683119/se-2 https://arizona-asu-primo.hosted.exlibrisgroup.com/openurl/01ASU/01ASU_SP?genre=article&atitle=%26ldquo%3BFearnot%21%26rdquo%3B%3A+A+computer-based+anti-bullying-programme+designed+to+foster+peer+intervention&author=Vannini%2C+Natalie%3BEnz…	APA PsycInfo®
“I don’t feel like the odd one”: Utilizing content analysis to compare the effects of social media use on well-being among sexual minority and nonminority US young adults	Purpose: Although there is evidence of associations between social media (SM) use and mental well-being among the general population, these associations among lesbian, gay, and bisexual (LGB) persons are poorly understood. This study compared the influence of SM experiences on mental well-being between LGB and non-LGB persons. Design and Setting: Online cross-sectional survey. Participants: Natio…	C. Escobar-Viera; A. Shensa; M. Hamm; E. M. Melcher; D. I. Rzewnicki; J. E. Egan; J. E. Sidani; B. A. Primack	2020	American Journal of Health Promotion	34	3	285-293	http://dx.doi.org/10.1177/0890117119885517	LGBT young adults social media content analysis mental health Empirical Study Qualitative Study Human Male Female Adulthood (18 yrs & older) Young Adulthood (18-29 yrs) Thirties (30-39 yrs) Sexual Minority Groups Male Homosexuality Bisexuality Lesbianism Well Being article US 3360:Health Psychology & Medicine Social Capital Age Factors Cross-Sectional Studies Humans Emotions Socioeconomic Factors…	http://login.ezproxy1.lib.asu.edu/login?url=https://www.proquest.com/scholarly-journals/i-don-t-feel-like-odd-one-utilizing-content/docview/2522420092/se-2?accountid=4485 https://arizona-asu-primo.hosted.exlibrisgroup.com/openurl/01ASU/01ASU_SP?genre=article&atitle=%26ldquo%3BI+don%26rsquo%3Bt+feel+like+the+odd+one%26rdquo%3B%3A+Utilizing+content+analysis+to+compare+the+effects+of+social+media+us…	APA PsycInfo®
“Service with a smile” and emotional contagion: A replication and extension study	The “service with a smile” mantra has been universally proclaimed in the West for its enhanced effect on customer affect and service outcomes. It is replicated in Chinese culture and extended to include repeated down-nods as a prevailing but under-researched social cue. Results of an experimental study with 259 ethnic Chinese millennials show that frontline service employee's smile-nod coupling d…	K.-s. Woo; B. Chan	2020	Annals of Tourism Research	80		12	http://dx.doi.org/10.1016/j.annals.2019.102850	Emotional labor Emotional contagion Smiling Nodding Chinese millennials frontline service employee's Empirical Study Quantitative Study Human Male Female Adulthood (18 yrs & older) Young Adulthood (18-29 yrs) Thirties (30-39 yrs) Middle Age (40-64 yrs) Aged (65 yrs & older) Tourism Service Personnel Authenticity Hospitality Industry Customer Relationship Management Employee Attitudes Interpersona…	http://login.ezproxy1.lib.asu.edu/login?url=https://www.proquest.com/scholarly-journals/service-with-smile-emotional-contagion/docview/2438719906/se-2?accountid=4485 https://arizona-asu-primo.hosted.exlibrisgroup.com/openurl/01ASU/01ASU_SP?genre=article&atitle=%26ldquo%3BService+with+a+smile%26rdquo%3B+and+emotional+contagion%3A+A+replication+and+extension+study&author=Woo%2C+Ka-shing%3BChan%2C+B…	APA PsycInfo®
“Will you treat me? I'm suicidal!” the effect of patient gender, suicidal severity, and therapist characteristics on the therapist's likelihood to treat a hypothetical suicidal patient	The purpose of our study was to broaden the understanding regarding mental health professionals' willingness to treat and likeliness to refer suicidal patients to other professionals. More specifically, our aim was to examine the effect of the patient's gender and suicidal severity, as well as the mental health professionals' personal and professional characteristics, on the willingness to treat …	S. Almaliah‐Rauscher; N. Ettinger; Y. Levi‐Belz; Y. Gvion	2020	Clinical Psychology & Psychotherapy	27	3	278-287	http://dx.doi.org/10.1002/cpp.2426	countertransference gender suicide severity mental health risk assessment therapist characteristics Empirical Study Quantitative Study Human Male Female Adulthood (18 yrs & older) Suicidality Severity (Disorders) Mental Health Personnel article Israel 3230:Behavior Disorders & Antisocial Behavior 3310:Psychotherapy & Psychotherapeutic Counseling	http://login.ezproxy1.lib.asu.edu/login?url=https://www.proquest.com/scholarly-journals/will-you-treat-me-im-suicidal-effect-patient/docview/2456457041/se-2?accountid=4485 https://arizona-asu-primo.hosted.exlibrisgroup.com/openurl/01ASU/01ASU_SP?genre=article&atitle=%26ldquo%3BWill+you+treat+me%3F+I%27m+suicidal%21%26rdquo%3B+the+effect+of+patient+gender%2C+suicidal+severity%2C+and+therapist+char…	APA PsycInfo®
(Un)mask yourself! Effects of face masks on facial mimicry and emotion perception during the COVID-19 pandemic	Face masks have been said to impact face-to-face interaction negatively. Yet, there is limited evidence on the degree to which partial face occlusion is detrimental to empathic processes such as emotion perception and facial mimicry. To address this question, we conducted an online experiment (N=200, U.K. sample) that assessed subjective ratings and facial expressions (mimicry) in response to mas…	T. Kastendieck; S. Zillmer; U. Hess	2022	Cognition & Emotion	36	1	59-69	http://dx.doi.org/10.1080/02699931.2021.1950639	Psychology Emotional mimicry facial mimicry emotion perception face masks COVID-19 Masks Perceptions Mimicry Communication Closeness Pandemics Nonverbal communication Sadness Occlusion Happiness Perception Coronaviruses Facial expressions Imitation	http://login.ezproxy1.lib.asu.edu/login?url=https://www.proquest.com/scholarly-journals/un-mask-yourself-effects-face-masks-on-facial/docview/2623496144/se-2?accountid=4485 https://arizona-asu-primo.hosted.exlibrisgroup.com/openurl/01ASU/01ASU_SP?genre=article&atitle=%28Un%29mask+yourself%21+Effects+of+face+masks+on+facial+mimicry+and+emotion+perception+during+the+COVID-19+pandemic&author=Kastend…	Biological Science Collection
A combined fMRI and EMG study of emotional contagion following partial sleep deprivation in young and older humans	Sleep deprivation is proposed to inhibit top-down-control in emotion processing, but it is unclear whether sleep deprivation affects emotional mimicry and contagion. Here, we aimed to investigate effects of partial sleep deprivation on emotional contagion and mimicry in young and older humans. Participants underwent partial sleep deprivation (3 h sleep opportunity at the end of night), crossed-ov…	S. Tamm; J. Schwarz; H. Thuné; G. Kecklund; P. Petrovic; T. Åkerstedt; H. Fischer; M. Lekander; G. Nilsonne	2020	Scientific Reports (Nature Publisher Group)	10	1		http://dx.doi.org/10.1038/s41598-020-74489-9	Sciences: Comprehensive Works Emotions Amygdala Magnetic resonance imaging Functional magnetic resonance imaging Mimicry Brain mapping Sleep deprivation Electromyography Information processing Cognitive ability Neuroimaging Age differences	http://login.ezproxy1.lib.asu.edu/login?url=https://www.proquest.com/scholarly-journals/combined-fmri-emg-study-emotional-contagion/docview/2471501287/se-2 https://arizona-asu-primo.hosted.exlibrisgroup.com/openurl/01ASU/01ASU_SP?genre=article&atitle=A+combined+fMRI+and+EMG+study+of+emotional+contagion+following+partial+sleep+deprivation+in+young+and+older+humans&author=Tamm%2C+Sandra%3BSchwarz%2…	Biological Science Collection
A Markov chain analysis of emotional exchange in voice‐to‐voice communication: Testing for the mimicry hypothesis of emotional contagion	Mimicry is a central plank of the emotional contagion theory; however, it was only tested with facial and postural emotional stimuli. This study explores the existence of mimicry in voice‐to‐voice communication by analyzing 8,747 sequences of emotional displays between customers and employees in a call‐center context. We listened live to 967 telephone interactions, registered the sequences of emo…	R. Rueff‐Lopes; J. Navarro; A. Caetano; A. J. Silva	2015	Human Communication Research	41	3	412-434	http://dx.doi.org/10.1111/hcre.12051	Emotional Contagion Theory Vocal Mimicry Hypothesis Naturalistic Observation Voice‐to‐Voice Interactions Sequential Analysis Markov Chain Empirical Study Quantitative Study Human Male Female Adulthood (18 yrs & older) Young Adulthood (18-29 yrs) Thirties (30-39 yrs) Middle Age (40-64 yrs) Markov Chains Theories Mimicry (Biology) Voice Emotions article 3020:Group & Interpersonal Processes	http://login.ezproxy1.lib.asu.edu/login?url=https://www.proquest.com/scholarly-journals/markov-chain-analysis-emotional-exchange-voice/docview/1696227742/se-2 https://arizona-asu-primo.hosted.exlibrisgroup.com/openurl/01ASU/01ASU_SP?genre=article&atitle=A+Markov+chain+analysis+of+emotional+exchange+in+voice%E2%80%90to%E2%80%90voice+communication%3A+Testing+for+the+mimicry+hypothesis+of+emotional+…	APA PsycInfo®
A Pilot Study of Perspective Taking and Emotional Contagion in Mental Health Professionals: Glass Brain View of Empathy	Background: Empathy plays a fundamental role in the context of psychotherapy. Mental health professionals (MHP) are required to express empathy on a daily basis. “Perspective taking” (cognitive empathy) and “emotional contagion” (affective empathy) are elements of empathy that are both innate and acquired. This study aimed to explore the underlying neural correlates of empathy using functional ma…	R. P. Reddy; A. R. Mathulla; J. Rajeswaran	2022	Indian Journal of Psychological Medicine	44	1	53-58	10.1177/0253717620973380		https://www.scopus.com/inward/record.uri?eid=2-s2.0-85108968066&doi=10.1177%2f0253717620973380&partnerID=40&md5=d6de83c772e9a75b3f5c27038520329f	Scopus
A Qualitative Exploration of Collective Collapse in a Norwegian Qualifying Premier League Soccer Match-The Successful Team's Perspective	The current case study focused on a crucial match in the qualification for the Norwegian Premier League (Eliteserien). In the match, the participants of the study experienced a radical change in performance toward the end of the second half, from being behind by several goals to scoring 3 goals in 6 min and winning the qualifying game. The purpose of this study was therefore to examine the percep…	G. S. Schei; T. Haugen; G. Jones; S. A. Sæther; R. Høigaard	2021	Front Psychol	12		777597	10.3389/fpsyg.2021.777597	elite sport emotional contagion negative momentum performance contagion positive momentum soccer		NLM	NLM
A study of emotional contagion with virtual characters	In social psychology, emotional contagion describes the widely observed phenomenon of one person’s emotions mimicking surrounding people’s emotions [10]. In this paper, we perform a battery of experiments to explore the existence of agent-human emotional contagion. The first study is a between-subjects design, wherein subjects were shown an image of a character’s face with either a neutral or hap…	J. Tsai; E. Bowring; S. Marsella; W. Wood; M. Tambe	2021	Intelligent Virtual Agents			81-88						A study of emotional contagion with virtual characters	A study of emotional contagion with virtual characters	In social psychology, emotional contagion describes the widely observed phenomenon of one person’s emotions mimicking surrounding people’s emotions [10]. In this paper, we perform a battery of experiments to explore the existence of agent-human emotional contagion. The first study is a between-subjects design, wherein subjects were shown an image of a character’s face with either a neutral or hap…	J. Tsai; E. Bowring; S. Marsella; W. Wood; M. Tambe	Intelligent Virtual Agents	2021			81-88
A system for real-time intervention in negative emotional contagion in a smart classroom deployed under edge computing service infrastructure	Literature has indicated that negative emotions may lead students to disengagement in teaching activities. Furthermore, the contagion of negative emotion is similar to infectious disease diffusion that drives more students into negative emotions. However, few methods have been brought forward to intervene in negative emotional contagion in real time, and most of them are limited to interventions …	J. Li; D. Shi; P. Tumnark; H. Xu	2020	Peer-to-Peer Networking and Applications	13	5	1706-1719	10.1007/s12083-019-00863-8		https://www.scopus.com/inward/record.uri?eid=2-s2.0-85078792498&doi=10.1007%2fs12083-019-00863-8&partnerID=40&md5=627e8a19082b1965f68cfa0458156a43	Scopus
Abusive supervision and employee emotional exhaustion: Dispositional antecedents and boundaries	The authors examined the relationship between subordinates’ core self evaluations and supervisors’ abusive supervision. Furthermore, they examined whether subordinates’ perceived coworker support and subordinates’ susceptibility to emotional contagion moderated the relationship between supervisors’ abusive supervision and subordinates’ emotional exhaustion. They analyzed data from 290 subordinate…	T.-Y. Wu; C. Hu	2009	Group & Organization Management	34	2	143-169	http://dx.doi.org/10.1177/1059601108331217	abusive supervision employee emotional exhaustion supervisor employee interaction social support occupational stress Empirical Study Quantitative Study Human Male Female Adulthood (18 yrs & older) Emotional Security Emotional Exhaustion article 3660:Organizational Behavior	http://login.ezproxy1.lib.asu.edu/login?url=https://www.proquest.com/scholarly-journals/abusive-supervision-employee-emotional-exhaustion/docview/621897538/se-2?accountid=4485 https://arizona-asu-primo.hosted.exlibrisgroup.com/openurl/01ASU/01ASU_SP?genre=article&atitle=Abusive+supervision+and+employee+emotional+exhaustion%3A+Dispositional+antecedents+and+boundaries&author=Wu%2C+Tsung-Yu%3BHu%2C+…	APA PsycInfo®
Adaptation of the Emotional Contagion Scale (ECS) and gender differences within the Greek cultural context	Background: The Emotional Contagion Scale (ECS) is a self-report scale used to measure individual differences in susceptibility to converge towards the emotions expressed by others. The main aim of the present paper was to examine the psychometric properties of the Greek translation of the scale. Methods: The Greek ECS was completed by 691 undergraduate students (312 males and 379 females). To in…	P. Kevrekidis; P. Skapinakis; D. Damigos; V. Mavreas	2008	Annals of General Psychiatry	7		6	http://dx.doi.org/10.1186/1744-859X-7-14	Emotional Contagion Scale gender differences Greek cultural context psychometric properties Empirical Study Experimental Replication Quantitative Study Human Male Female Adulthood (18 yrs & older) Contagion Psychometrics Sociocultural Factors Individual Differences Emotions Human Sex Differences article Greece 2220:Tests & Testing 2900:Social Processes & Social Issues	http://login.ezproxy1.lib.asu.edu/login?url=https://www.proquest.com/scholarly-journals/adaptation-emotional-contagion-scale-ecs-gender/docview/621562273/se-2 https://arizona-asu-primo.hosted.exlibrisgroup.com/openurl/01ASU/01ASU_SP?genre=article&atitle=Adaptation+of+the+Emotional+Contagion+Scale+%28ECS%29+and+gender+differences+within+the+Greek+cultural+context&author=Kevrekidis%2C+Pantelis%3BSk…	APA PsycInfo®
Aesthetic highlight detection in movies based on synchronization of spectators' reactions	Detection of aesthetic highlights is a challenge for understanding the affective processes taking place during movie watching. In this article, we study spectators' responses to movie aesthetic stimuli in a social context. Moreover, we look for uncovering the emotional component of aesthetic highlights in movies. Our assumption is that synchronized spectators' physiological and behavioral reactio…	M. Muszynski; T. Kostoulas; P. Lombardo; T. Pun; G. Chanel	2018	ACM Transactions on Multimedia Computing, Communications and Applications	14	3		10.1145/3175497		https://www.scopus.com/inward/record.uri?eid=2-s2.0-85053417836&doi=10.1145%2f3175497&partnerID=40&md5=3ddc20d62b0788715c34b68982c09c21	Scopus
Affect infusion and detection through faces in computer-mediated knowledge-sharing decisions	Faces are important in both human communication and computer-mediated communication. In this study, I analyze the influence of emotional expressions in faces on knowledge-sharing decisions in a computer-mediated environment. I suggest that faces can be used for affect infusion and affect detection, which increases the effectiveness of knowledge-management systems. Using the affect infusion model,…	D. D. Fehrenbacher	2017	Journal of the Association for Information Systems	18	10	703-726	10.17705/1jais.00470		https://www.scopus.com/inward/record.uri?eid=2-s2.0-85032985532&doi=10.17705%2f1jais.00470&partnerID=40&md5=b8d04915c80d3e5f63236be54b5a00a3	Scopus
Alcohol and emotional contagion: An examination of the spreading of smiles in male and female drinking groups	Researchers have hypothesized that men gain greater reward from alcohol than do women. However, alcohol-administration studies in which participants were tested when they were drinking alone have offered weak support for this hypothesis. Research has suggested that social processes may be implicated in gender differences in drinking patterns. We examined the impact of gender and alcohol on “emoti…	C. E. Fairbairn; M. A. Sayette; O. O. Aalen; A. Frigessi	2015	Clinical Psychological Science	3	5	686-701	http://dx.doi.org/10.1177/2167702614548892	alcohol gender emotional contagion facial mimicry social context Empirical Study Interview Quantitative Study Human Male Female Adulthood (18 yrs & older) Young Adulthood (18-29 yrs) Contagion Alcohol Drinking Patterns Rewards Smiles Alcoholic Beverages Emotions Human Sex Differences article US 2990:Drug & Alcohol Usage (Legal)	http://login.ezproxy1.lib.asu.edu/login?url=https://www.proquest.com/scholarly-journals/alcohol-emotional-contagion-examination-spreading/docview/1721928057/se-2?accountid=4485 https://arizona-asu-primo.hosted.exlibrisgroup.com/openurl/01ASU/01ASU_SP?genre=article&atitle=Alcohol+and+emotional+contagion%3A+An+examination+of+the+spreading+of+smiles+in+male+and+female+drinking+groups&author=Fairbair…	APA PsycInfo®
Alexithymia as related to facial imitation, mentalization, empathy, and internal working models-of-self and -others	The study investigated alexithymia in relation to facial imitation, empathy, attachment (models-of-self and -others), and reported emotional contagion and the degree of correspondence between facial responses (somatic affect) and reported emotional contagion (mentalization of affects). Pictures of angry, happy, and sad faces were presented to 102 participants at exposure times from subliminal (17…	M. Sonnby-Borgström	2009	Neuropsychoanalysis	11	1	111-128	http://dx.doi.org/10.1080/15294145.2009.10773602	facial imitation mentalization empathy emotional contagion models Empirical Study Quantitative Study Human Male Female Adulthood (18 yrs & older) Imitation (Learning) Alexithymia Facial Expressions Electromyography Attachment Behavior article Sweden 3120:Personality Traits & Processes	http://login.ezproxy1.lib.asu.edu/login?url=https://www.proquest.com/scholarly-journals/alexithymia-as-related-facial-imitation/docview/863419256/se-2?accountid=4485 https://arizona-asu-primo.hosted.exlibrisgroup.com/openurl/01ASU/01ASU_SP?genre=article&atitle=Alexithymia+as+related+to+facial+imitation%2C+mentalization%2C+empathy%2C+and+internal+working+models-of-self+and+-others&author=Sonnby-Bo…	APA PsycInfo®
An electromyographic investigation of the impact of task relevance on facial mimicry	When viewing a face expressing emotion, the viewer’s face mimics the same emotion. It is unknown whether such facial mimicry takes place when the viewed emotion is a task irrelevant property of the face. The present experiment addressed this question by asking participants to judge either the emotional expression or the color of a series of happy and angry faces that were either blue or yellow. E…	P. R. Cannon; A. E. Hayes; S. P. Tipper	2009	Cognition and Emotion	23	5	918-929	http://dx.doi.org/10.1080/02699930802234864	emotional expression task relevance emotional mimicry facial expressions electromyography Empirical Study Quantitative Study Human Female Adulthood (18 yrs & older) Face Perception Emotions United Kingdom article 2360:Motivation & Emotion	http://login.ezproxy1.lib.asu.edu/login?url=https://www.proquest.com/scholarly-journals/electromyographic-investigation-impact-task/docview/622058017/se-2?accountid=4485 https://arizona-asu-primo.hosted.exlibrisgroup.com/openurl/01ASU/01ASU_SP?genre=article&atitle=An+electromyographic+investigation+of+the+impact+of+task+relevance+on+facial+mimicry&author=Cannon%2C+Peter+R.%3BHayes%2C+Amy+E.%3BTip…	APA PsycInfo®
An emotional contagion model for heterogeneous social media with multiple behaviors	The emotion varies and propagates with the spatial and temporal information of individuals through social media, which uncovers several interaction mechanisms and features the community structure in order to facilitate individuals’ communication and emotional contagion in social networks. Aiming to show the detailed process and characteristics of emotional contagion within social media, we propos…	X. Xiong; Y. Li; S. Qiao; N. Han; Y. Wu; J. Peng; B. Li	2018	Physica A: Statistical Mechanics and its Applications	490		185-202	10.1016/j.physa.2017.08.025		https://www.scopus.com/inward/record.uri?eid=2-s2.0-85028518070&doi=10.1016%2fj.physa.2017.08.025&partnerID=40&md5=370c1e461cde7dfd421afc2d030b9ed9	Scopus
Are All Smiles Created Equal? How Emotional Contagion and Emotional Labor Affect Service Relationships	In this study, the authors examine the effects of two facets of employee emotions on customers' assessments of service encounters. Drawing on emotional contagion and emotional labor theories, they investigate the influence of the extent of service employees' display of positive emotions and the authenticity of their emotional labor display on customers' emotional states and, subsequently, on cust…	T. Hennig-Thurau; M. Groth; M. Paul; D. D. Gremler	2006	Journal of Marketing	70	3	58-73	http://dx.doi.org/10.1509/jmkg.70.3.58	smiles emotional contagion emotional labor service relationships consumer attitudes service employees service interaction Empirical Study Quantitative Study Human Male Female Adulthood (18 yrs & older) Young Adulthood (18-29 yrs) Thirties (30-39 yrs) Middle Age (40-64 yrs) Service Personnel Contagion Emotions article 3920:Consumer Attitudes & Behavior	http://login.ezproxy1.lib.asu.edu/login?url=https://www.proquest.com/scholarly-journals/are-all-smiles-created-equal-how-emotional/docview/621344217/se-2?accountid=4485 https://arizona-asu-primo.hosted.exlibrisgroup.com/openurl/01ASU/01ASU_SP?genre=article&atitle=Are+All+Smiles+Created+Equal%3F+How+Emotional+Contagion+and+Emotional+Labor+Affect+Service+Relationships&author=Hennig-Thurau%2C+Thorst…	APA PsycInfo®
Are emotional intelligence and contagion moderators of the association between students' perceptions of instructors' nonverbal immediacy cues and students' affect?	This study explored students' emotional intelligence and contagion as moderators of the association between their perceptions of instructors' nonverbal immediacy cues and their affect for the course and the instructor. Participants included 305 undergraduate students. Hierarchical regression revealed no significant interaction effects for emotional intelligence or contagion, though emotional inte…	T. R. Wang; P. Schrodt	2010	Communication Reports	23	1	26-38	http://dx.doi.org/10.1080/08934211003598775	emotional intelligence contagion student attitudes instructors nonverbal immediacy cues affect Empirical Study Quantitative Study Human Male Female Adulthood (18 yrs & older) Young Adulthood (18-29 yrs) Thirties (30-39 yrs) Middle Age (40-64 yrs) Cues Teachers Nonverbal Communication Emotional States article US 3560:Classroom Dynamics & Student Adjustment & Attitudes	http://login.ezproxy1.lib.asu.edu/login?url=https://www.proquest.com/scholarly-journals/are-emotional-intelligence-contagion-moderators/docview/742989869/se-2?accountid=4485 https://arizona-asu-primo.hosted.exlibrisgroup.com/openurl/01ASU/01ASU_SP?genre=article&atitle=Are+emotional+intelligence+and+contagion+moderators+of+the+association+between+students%27+perceptions+of+instructors%27+nonverbal…	APA PsycInfo®
Are emotions contagious? Evoked emotions while viewing emotionally expressive faces: Quality, quantity, time course and gender differences	Tested predictions that the automatic, mostly unconscious component of the process called primitive emotional contagion' is repeatable and fast, that the sender's stronger facial expressions evoke stronger emotions in the viewer and that women are more susceptible to emotional contagion than men. Photos from the Pictures of Facial Affect varying in affective content, expressive strength and durat…	B. Wild; M. Erb; M. Bartels	2001	Psychiatry Research	102	2	109-124	http://dx.doi.org/10.1016/S0165-1781(01)00225-6	emotional contagion gender affective content facial affect expressive strength duration of presentation evoked emotions emotion perception Empirical Study Human Male Female Adulthood (18 yrs & older) Contagion Stimulus Duration Emotional Content Facial Expressions Emotional Responses Human Sex Differences article 2360:Motivation & Emotion Age Factors Time Factors Humans Sex Factors Facial Express…	http://login.ezproxy1.lib.asu.edu/login?url=https://www.proquest.com/scholarly-journals/are-emotions-contagious-evoked-while-viewing/docview/619622372/se-2?accountid=4485 https://arizona-asu-primo.hosted.exlibrisgroup.com/openurl/01ASU/01ASU_SP?genre=article&atitle=Are+emotions+contagious%3F+Evoked+emotions+while+viewing+emotionally+expressive+faces%3A+Quality%2C+quantity%2C+time+course+and+gende…	APA PsycInfo®
Are Those Who Tend to Mimic Facial Expressions Especially Vulnerable to Emotional Contagion?	The aim of the present study was to test the classic but under-researched hypothesis that individual differences in automatic emotional mimicry are positively related to individual differences in emotional contagion. To tap automatic mimicry and automatic emotional contagion, participants were exposed to affective stimuli with either a positive or negative valence (faces with a happy expression, …	T. Lischetzke; M. Cugialy; T. Apt; M. Eid; M. Niedeggen	2020	Journal of Nonverbal Behavior	44	1	133-152	http://dx.doi.org/10.1007/s10919-019-00316-z	Psychology Facial mimicry Emotional mimicry Emotional contagion Mood contagion Emotions Mimicry Mood	http://login.ezproxy1.lib.asu.edu/login?url=https://www.proquest.com/scholarly-journals/are-those-who-tend-mimic-facial-expressions/docview/2295829105/se-2?accountid=4485 https://arizona-asu-primo.hosted.exlibrisgroup.com/openurl/01ASU/01ASU_SP?genre=article&atitle=Are+Those+Who+Tend+to+Mimic+Facial+Expressions+Especially+Vulnerable+to+Emotional+Contagion%3F&author=Lischetzke+Tanja%3BCugialy%2C+M…	Biological Science Collection
As Strong as We Are United: Effects of Intrapersonal and Interpersonal Emotion Regulation on Quality of Life in Women With Breast Cancer	Women diagnosed with breast cancer often experience unpleasant emotions, resulting in higher levels of emotional burden and decreased levels of wellbeing and quality of life. The present correlational and cross-sectional study aims to compare the implementation of two regulatory levels, intrapersonal and interpersonal (as social sharing of emotions), and two types of strategies, antecedent-focuse…	R. Moura; C. Camilo; S. Luís	2021	Frontiers in Psychology	12			10.3389/fpsyg.2021.661496		https://www.scopus.com/inward/record.uri?eid=2-s2.0-85116938587&doi=10.3389%2ffpsyg.2021.661496&partnerID=40&md5=eaa27c2be6b3573df534b26ac5957c43	Scopus
Assessing post-game emotions in soccer teams: The role of distinct emotional dynamics	This study examined the relationships between team (n = 10) and player post-game emotions following two consecutive games. In addition, the relationship between emotional contagion susceptibility and player post-game emotions was assessed. Applying an experience sampling methodology, male amateur and semi-professional soccer players (N = 114, M age = 25.46 years, SD = 9.24) completed a sport emot…	J. L. Rumbold; J. A. Newman; D. Foster; D. J. A. Rhind; J. Phoenix; L. Hickey	2021	European Journal of Sport Science				10.1080/17461391.2021.1916079	adult article climate competition game ecological momentary assessment emotion female human human experiment leadership major clinical study male psychology questionnaire soccer player	https://www.scopus.com/inward/record.uri?eid=2-s2.0-85105412969&doi=10.1080%2f17461391.2021.1916079&partnerID=40&md5=b814e9b792e745b5f46b5f20e80994af	Scopus
Assessments of the emotional states of others: Conscious judgments versus emotional contagion	Examined how therapists rely on their conscious analytic skills and their own emotions to give information as to what their clients are feeling moment-to-moment. 16 university students and 16 controls were randomly assigned to 1 of 8 experimental conditions (e.g., targets' [Ts'] appraisal of own emotional state or facial expression, Ss' appraisal of Ts' or own emotional state). Findings indicate …	C. K. Hsee; E. Hatfield; C. Chemtob	1992	Journal of Social and Clinical Psychology	11	2	119-128	http://dx.doi.org/10.1521/jscp.1992.11.2.119	target's appraisal of own emotions vs actual facial expression, conscious judgments vs emotional contagion in assessment of other's emotional states, college students, implications for therapists Empirical Study Human Adulthood (18 yrs & older) Social Perception Emotional Content Facial Expressions Psychotherapeutic Processes Therapists Emotional States Judgment article 3310:Psychotherapy & Psych…	http://login.ezproxy1.lib.asu.edu/login?url=https://www.proquest.com/scholarly-journals/assessments-emotional-states-others-conscious/docview/618245042/se-2?accountid=4485 https://arizona-asu-primo.hosted.exlibrisgroup.com/openurl/01ASU/01ASU_SP?genre=article&atitle=Assessments+of+the+emotional+states+of+others%3A+Conscious+judgments+versus+emotional+contagion&author=Hsee%2C+Christopher+K.%3BHatf…	APA PsycInfo®
Association between a parent’s brand passion and a child’s brand passion: A moderated moderated-mediation model	Purpose: Both marketing scholars and brand managers have noted the importance of brand passion. They have increasingly emphasized how brand passion influences consumers’ psychological states and behaviors. In contrast, an almost negligible effort has been made to study whether the individual’s brand passion can be transferred to others. Methods: Using consumer socialization theory and emotional c…	F. Gul Gilal; J. Zhang; N. Gul Gilal; R. Gul Gilal	2018	Psychology Research and Behavior Management	11		12		parents airlines brand passion children emotional contagion geographical distance gender Empirical Study Quantitative Study Human Male Female Adolescence (13-17 yrs) Adulthood (18 yrs & older) Young Adulthood (18-29 yrs) Thirties (30-39 yrs) Geography Contagion Passion Brand Preferences Parent Child Relations Adult Offspring Human Sex Differences article Pakistan 2956:Childrearing & Child Care	http://login.ezproxy1.lib.asu.edu/login?url=https://www.proquest.com/scholarly-journals/association-between-parent-s-brand-passion-child/docview/2034053663/se-2?accountid=4485 https://arizona-asu-primo.hosted.exlibrisgroup.com/openurl/01ASU/01ASU_SP?genre=article&atitle=Association+between+a+parent%26rsquo%3Bs+brand+passion+and+a+child%26rsquo%3Bs+brand+passion%3A+A+moderated+moderated-mediation+…	APA PsycInfo®
Association between a teacher’s work passion and a student’s work passion: A moderated mediation model	Purpose: Research in the education domain has noted the importance of work-based passion and has repeatedly highlighted how passion influences positive work outcomes. However, far too little attention has been given to investigating whether one's passion can be transferred to others. Using two theoretical lenses—crossover theory (CT) and emotional contagion theory (ECT)—the present study intends …	F. G. Gilal; N. A. Channa; N. G. Gilal; R. G. Gilal; S. M. M. Shah	2019	Psychology Research and Behavior Management	12		11	http://dx.doi.org/10.2147/PRBM.S212004	teacher vs student work passion teacher-student relationship moderated mediation model Empirical Study Quantitative Study Human Male Female Adulthood (18 yrs & older) Young Adulthood (18-29 yrs) Thirties (30-39 yrs) Middle Age (40-64 yrs) Work (Attitudes Toward) Passion Student Characteristics Teacher Student Interaction Teacher Characteristics article Pakistan 3500:Educational Psychology	http://login.ezproxy1.lib.asu.edu/login?url=https://www.proquest.com/scholarly-journals/association-between-teacher-s-work-passion/docview/2571957573/se-2?accountid=4485 https://arizona-asu-primo.hosted.exlibrisgroup.com/openurl/01ASU/01ASU_SP?genre=article&atitle=Association+between+a+teacher%26rsquo%3Bs+work+passion+and+a+student%26rsquo%3Bs+work+passion%3A+A+moderated+mediation+model&author=Gi…	APA PsycInfo®
Associations between a leader's work passion and an employee's work passion: A moderated mediation model	Based on the theory of emotional contagion and goal content, this study explored the positive associations between a leader's work passion and employees' work passion. This study investigated 364 employees and their immediate leaders from China, constructed a moderated mediation model, and used SPSS-PROCESS in conjunction with the Johnson-Neyman technique to analyze the data. The results showed t…	J. Li; J. Zhang; Z. Yang	2017	Frontiers in Psychology	8		12	http://dx.doi.org/10.3389/fpsyg.2017.01447	work passion moderated mediation model emotional contagion goal content Johnson-Neyman Empirical Study Mathematical Model Quantitative Study Human Leadership Contagion Passion Personnel Emotions article 3600:Industrial & Organizational Psychology	http://login.ezproxy1.lib.asu.edu/login?url=https://www.proquest.com/scholarly-journals/associations-between-leaders-work-passion/docview/1987917373/se-2 https://arizona-asu-primo.hosted.exlibrisgroup.com/openurl/01ASU/01ASU_SP?genre=article&atitle=Associations+between+a+leader%27s+work+passion+and+an+employee%27s+work+passion%3A+A+moderated+mediation+model&author=Li%2C+Jingjing%3BZhang%2C+Jian%3…	APA PsycInfo®
Audience engagement with community music performances: Emotional contagion in audiences of a ‘pro-am’ orchestra in suburban Sydney	Research into audience engagement in the arts is a growing area of interest because of the need to build audiences and to provide convincing evidence of the value of arts programs to funding bodies. In addition, the way in which music works so as to touch the listener is of ongoing interest to music psychologists and is increasingly being considered in the context of live listening situations. Th…	S. Garrido; J. Macritchie	2020	Musicae Scientiae	24	2	155-167	http://dx.doi.org/10.1177/1029864918783027	live music concert experience emotional resonance social bonding Empirical Study Quantitative Study Human Male Female Childhood (birth-12 yrs) School Age (6-12 yrs) Adolescence (13-17 yrs) Adulthood (18 yrs & older) Young Adulthood (18-29 yrs) Thirties (30-39 yrs) Middle Age (40-64 yrs) Aged (65 yrs & older) Contagion Music Audiences Psychological Engagement Community Involvement Suburban Environ…	http://login.ezproxy1.lib.asu.edu/login?url=https://www.proquest.com/scholarly-journals/audience-engagement-with-community-music/docview/2560336745/se-2?accountid=4485 https://arizona-asu-primo.hosted.exlibrisgroup.com/openurl/01ASU/01ASU_SP?genre=article&atitle=Audience+engagement+with+community+music+performances%3A+Emotional+contagion+in+audiences+of+a+%26lsquo%3Bpro-am%26rsquo%3B+orchestra+in…	APA PsycInfo®
Authentic and posed emotional vocalizations trigger distinct facial responses	The ability to recognize the emotions of others is a crucial skill. In the visual modality, sensorimotor mechanisms provide an important route for emotion recognition. Perceiving facial expressions often evokes activity in facial muscles and in motor and somatosensory systems, and this activity relates to performance in emotion tasks. It remains unclear whether and how similar mechanisms extend t…	C. F. Lima; P. Arriaga; A. Anikin; A. R. Pires; S. Frade; L. Neves; S. K. Scott	2021	Cortex: A Journal Devoted to the Study of the Nervous System and Behavior	141		280-292	http://dx.doi.org/10.1016/j.cortex.2021.04.015	Electrodermal activity Facial EMG Emotional authenticity Laughter Voice Empirical Study Quantitative Study Human Male Female Adulthood (18 yrs & older) Young Adulthood (18-29 yrs) Thirties (30-39 yrs) Middle Age (40-64 yrs) Authenticity Galvanic Skin Response Facial Muscles Vocalization Auditory Perception Emotions Responses Portugal article 2530:Electrophysiology Humans Bayes Theorem Facial Expr…	http://login.ezproxy1.lib.asu.edu/login?url=https://www.proquest.com/scholarly-journals/authentic-posed-emotional-vocalizations-trigger/docview/2560334764/se-2?accountid=4485 https://arizona-asu-primo.hosted.exlibrisgroup.com/openurl/01ASU/01ASU_SP?genre=article&atitle=Authentic+and+posed+emotional+vocalizations+trigger+distinct+facial+responses&author=Lima%2C+C%C3%A9sar+F.%3BArriaga%2C+Patr%C3%A…	APA PsycInfo®
Being moved by unfamiliar sad music is associated with high empathy	The paradox of enjoying listening to music that evokes sadness is yet to be fully understood. Unlike prior studies that have explored potential explanations related to lyrics, memories, and mood regulation, we investigated the types of emotions induced by unfamiliar, instrumental sad music, and whether these responses are consistently associated with certain individual difference variables. One h…	T. Eerola; J. K. Vuoskoski; H. Kautiainen	2016	Frontiers in Psychology	7		12		music emotion sadness empathy felt experience individual differences being moved Empirical Study Quantitative Study Human Male Female Adulthood (18 yrs & older) Young Adulthood (18-29 yrs) Thirties (30-39 yrs) Middle Age (40-64 yrs) Aged (65 yrs & older) Emotions article Finland 3120:Personality Traits & Processes	http://login.ezproxy1.lib.asu.edu/login?url=https://www.proquest.com/scholarly-journals/being-moved-unfamiliar-sad-music-is-associated/docview/1861924323/se-2 https://arizona-asu-primo.hosted.exlibrisgroup.com/openurl/01ASU/01ASU_SP?genre=article&atitle=Being+moved+by+unfamiliar+sad+music+is+associated+with+high+empathy&author=Eerola%2C+Tuomas%3BVuoskoski%2C+Jonna+K.%3BKautiainen%2C+Hannu&volume=…	APA PsycInfo®
Between instagram browsing and subjective well-being: Social comparison or emotional contagion?	ABSTRACT Two studies examined which theoretical approach–social comparison and emotional contagion–is more appropriate to explain the mechanism underlying the association between Instagram browsing and subjective well-being. We assessed both between-person and within-person associations using a quasi-experiment (Study 1) and a 7-day diary study (Study 2). Results suggest that the mechanisms behin…	S. Choi; E.-M. Kim	2020	Media Psychology	24	6		http://dx.doi.org/10.1080/15213269.2020.1824120	No terms assigned article 2750:Mass Media Communications	http://login.ezproxy1.lib.asu.edu/login?url=https://www.proquest.com/scholarly-journals/between-instagram-browsing-subjective-well-being/docview/2449236892/se-2?accountid=4485 https://arizona-asu-primo.hosted.exlibrisgroup.com/openurl/01ASU/01ASU_SP?genre=article&atitle=Between+instagram+browsing+and+subjective+well-being%3A+Social+comparison+or+emotional+contagion%3F&author=Choi%2C+Sukyoung%3BKi…	APA PsycInfo®
Burning out? Watch your own incivility and the emotions you spread	Background: The present study focuses on perpetrators of workplace incivility. Objective: We set to answer two questions: 1) why the perpetrator instigates uncivil behaviors in the workplace, and 2) what are the consequences of workplace incivility on the perpetrator him/herself. Methods: We examined the perpetrator burnout outcome of instigated incivility and infected emotional contagion as pred…	L. Petitta; L. Jiang	2019	Work: Journal of Prevention, Assessment & Rehabilitation	64	4	671-683	http://dx.doi.org/10.3233/WOR-193029	workplace incivility emotions uncivil behaviors perpetrator burnout outcome emotional contagion Empirical Study Quantitative Study Human Male Female Adulthood (18 yrs & older) Regional Differences Contagion Working Conditions Occupational Stress Perpetrators article Italy US 3650:Personnel Attitudes & Job Satisfaction Anger United States Humans Middle Aged Workplace Incivility Social Behavior Adu…	http://login.ezproxy1.lib.asu.edu/login?url=https://www.proquest.com/scholarly-journals/burning-out-watch-your-own-incivility-emotions/docview/2503468023/se-2?accountid=4485 https://arizona-asu-primo.hosted.exlibrisgroup.com/openurl/01ASU/01ASU_SP?genre=article&atitle=Burning+out%3F+Watch+your+own+incivility+and+the+emotions+you+spread&author=Petitta%2C+Laura%3BJiang%2C+Lixin&volume=64&issue=4&sp…	APA PsycInfo®
Burnout among entering MSW students: Exploring the role of personal attributes	Although individual susceptibility to burnout within a similar structural context is well-documented in other helping professions, little is known about the relationship between personal attributes and burnout in social work. Furthermore, despite a large number of entering MSW students with prior work experience, there is a paucity of research documenting the burnout phenomenon among them. By usi…	M. Han; S. E. Lee; P. A. Lee	2012	Journal of Social Work Education	48	3	439-457	http://dx.doi.org/10.5175/JSWE.2011.201000053	personal attributes burnout social work students Empirical Study Quantitative Study Human Male Female Adulthood (18 yrs & older) Personality Traits Social Casework Student Attitudes Occupational Stress US article 3373:Community & Social Services	http://login.ezproxy1.lib.asu.edu/login?url=https://www.proquest.com/scholarly-journals/burnout-among-entering-msw-students-exploring/docview/1440031316/se-2?accountid=4485 https://arizona-asu-primo.hosted.exlibrisgroup.com/openurl/01ASU/01ASU_SP?genre=article&atitle=Burnout+among+entering+MSW+students%3A+Exploring+the+role+of+personal+attributes&author=Han%2C+Meekyung%3BLee%2C+Sang+E.%3BLee%2C+P…	APA PsycInfo®
Burnout contagion among general practitioners	Used a representative sample of 507 general practitioners (GPs) to test the hypothesis that burnout is contagious. Following a 2-dimensional conceptualization of burnout, it is assumed that burnout is comprised of emotional exhaustion and negative attitudes (i.e., depersonalization and reduced personal accomplishment). The authors hypothesized that perceived burnout complaints among colleagues an…	A. B. Bakker; W. B. Schaufeli; H. J. Sixma; W. Bosveld	2001	Journal of Social and Clinical Psychology	20	1	82-98	http://dx.doi.org/10.1521/jscp.20.1.82.22251	general practitioners burnout contagion Empirical Study Human Male Female Adulthood (18 yrs & older) Contagion Occupational Stress Netherlands article 3430:Professional Personnel Attitudes & Characteristics	http://login.ezproxy1.lib.asu.edu/login?url=https://www.proquest.com/scholarly-journals/burnout-contagion-among-general-practitioners/docview/619695959/se-2?accountid=4485 https://arizona-asu-primo.hosted.exlibrisgroup.com/openurl/01ASU/01ASU_SP?genre=article&atitle=Burnout+contagion+among+general+practitioners&author=Bakker%2C+Arnold+B.%3BSchaufeli%2C+Wilmar+B.%3BSixma%2C+Herman+J.%3BBosveld%2C+…	APA PsycInfo®
Burnout contagion processes among teachers	Examined processes by which occupational burnout may transfer from one person to another. 154 Dutch high school teachers (mean age 44 yrs) were administered questionnaires. Two conditions that may increase the probability of burnout contagion were investigated; namely, individual teachers' susceptibility to emotional contagion, and the frequency with which teachers are exposed to colleagues with …	A. B. Bakker; W. B. Schaufeli	2000	Journal of Applied Social Psychology	30	11	2289-2308	http://dx.doi.org/10.1111/j.1559-1816.2000.tb02437.x	occupational burnout contagion processes, Dutch high school teachers (mean age 44 yrs) Empirical Study Human Male Female Adulthood (18 yrs & older) Contagion Occupational Stress High School Teachers article 3650:Personnel Attitudes & Job Satisfaction	http://login.ezproxy1.lib.asu.edu/login?url=https://www.proquest.com/scholarly-journals/burnout-contagion-processes-among-teachers/docview/619656505/se-2?accountid=4485 https://arizona-asu-primo.hosted.exlibrisgroup.com/openurl/01ASU/01ASU_SP?genre=article&atitle=Burnout+contagion+processes+among+teachers&author=Bakker%2C+Arnold+B.%3BSchaufeli%2C+Wilmar+B.&volume=30&issue=11&spage=2289&date=2000&…	APA PsycInfo®
Business owner‐employees contagion of work‐related affect and employees’ innovative behavior in small firms	The aim of this study was to explore cross‐level mechanisms stimulating employees’ innovative behavior in small firms, specifically emotional contagion between small business owners and their employees. Using data from three European countries and applying a multilevel approach, we tested how small business owners’ work‐related affect—enthusiasm and comfort—relate to their employees’ work‐related…	M. Laguna; E. Mielniczuk; M. J. Gorgievski	Applied Psychology: An International Review	2021	70	4	1543-1571	http://dx.doi.org/10.1111/apps.12288	employee characteristics innovative behavior small firms emotional contagion Empirical Study Mathematical Model Quantitative Study Human Male Female Adulthood (18 yrs & older) Young Adulthood (18-29 yrs) Thirties (30-39 yrs) Middle Age (40-64 yrs) Aged (65 yrs & older) Contagion Innovation Small Businesses Business Organizations article Spain Netherlands Poland 3650:Personnel Attitudes & Job Sati…	http://login.ezproxy1.lib.asu.edu/login?url=https://www.proquest.com/scholarly-journals/business-owner-employees-contagion-work-related/docview/2580999391/se-2?accountid=4485 https://arizona-asu-primo.hosted.exlibrisgroup.com/openurl/01ASU/01ASU_SP?genre=article&atitle=Business+owner%E2%80%90employees+contagion+of+work%E2%80%90related+affect+and+employees%26rsquo%3B+innovative+behavior+in+small+f…	APA PsycInfo®
Capacity for cognitive and emotional empathy in alcohol-dependent patients	This study assessed two previously unexplored facets of empathy in alcohol-dependent patients (ADs) divided into two groups according to Cloninger's alcoholism typology: the attribution of intentions according to emotional facial expressions (EFEs) and emotional contagion in reaction to EFEs. Twenty-three male Type-I ADs, 21 male Type-II ADs, and 24 male control participants were compared in two …	M. Dethier; S. Blairy	Psychology of Addictive Behaviors	2012	26	3	371-383	http://dx.doi.org/10.1037/a0028673	alcohol-dependence alcoholism typology emotional facial expressions empathy social relationship satisfaction intentions Empirical Study Quantitative Study Human Male Adulthood (18 yrs & older) Alcoholism Intention Facial Expressions Attribution article Belgium 3233:Substance Abuse & Addiction Genetic Predisposition to Disease Rejection (Psychology) Aggression Humans Middle Aged Facial Expression …	http://login.ezproxy1.lib.asu.edu/login?url=https://www.proquest.com/scholarly-journals/capacity-cognitive-emotional-empathy-alcohol/docview/1017617332/se-2?accountid=4485 https://arizona-asu-primo.hosted.exlibrisgroup.com/openurl/01ASU/01ASU_SP?genre=article&atitle=Capacity+for+cognitive+and+emotional+empathy+in+alcohol-dependent+patients&author=Dethier%2C+Marie%3BBlairy%2C+Sylvie&volume=26&issu…	APA PsycInfo®	English
Capacity for empathy and emotional contagion in those with psychopathic personalities	People with psychopathic traits are sometimes adept at recognizing the emotions of others and using this knowledge in anti-social ways. However, data from incarcerated psychopaths suggest that they are incapable of true empathy. In this paper, we describe three studies that link psychopathic personality to emotional contagion and empathy, and we offer suggestions for reconciling the seemingly con…	C. Luckhurst; E. Hatfield; C. Gelvin-Smith	2017	Interpersona	11	1	70-91	10.5964/ijpr.v11i1.247		https://www.scopus.com/inward/record.uri?eid=2-s2.0-85032667850&doi=10.5964%2fijpr.v11i1.247&partnerID=40&md5=9af086c99f47597bca2b303d04a938b5	Scopus
Catching fire and spreading it: A glimpse into displayed entrepreneurial passion in crowdfunding campaigns	Crowdfunding is an emerging phenomenon that enables entrepreneurs to solicit financial contributions for new projects from mass audiences. Drawing on the elaboration likelihood model of persuasion and emotional contagion theory, the authors examined the importance of displayed entrepreneurial passion when seeking resources in a crowdfunding context. They proposed that entrepreneurs’ displayed pas…	J. Li; X.-P. Chen; S. Kotha; G. Fisher	2017	Journal of Applied Psychology	102	7	1075-1090	http://dx.doi.org/10.1037/apl0000217	crowdfunding passion entrepreneurship decision making emotional contagion Empirical Study Quantitative Study Human Adulthood (18 yrs & older) Crowdsourcing Contagion Funding Emotional Responses US article 3600:Industrial & Organizational Psychology 3020:Group & Interpersonal Processes	http://login.ezproxy1.lib.asu.edu/login?url=https://www.proquest.com/scholarly-journals/catching-fire-spreading-glimpse-into-displayed/docview/1880371046/se-2?accountid=4485 https://arizona-asu-primo.hosted.exlibrisgroup.com/openurl/01ASU/01ASU_SP?genre=article&atitle=Catching+fire+and+spreading+it%3A+A+glimpse+into+displayed+entrepreneurial+passion+in+crowdfunding+campaigns&author=Li%2C+Junchao+…	APA PsycInfo®
Catching moods and hitting runs: mood linkage and subjective performance in professional sport teams		P. Totterdell	2000	J Appl Psychol	85	6	848-59	10.1037/0021-9010.85.6.848	Adult *Affect *Cooperative Behavior England *Group Processes Humans Interpersonal Relations Male Regression Analysis Social Perception Sports/*psychology Time Factors		NLM
Changes in emotional empathy, affective responsivity, and behavior following severe traumatic brain injury	This study was designed to examine the relationship between deficits in empathy, emotional responsivity, and social behavior in adults with severe traumatic brain injury (TBI). A total of 21 patients with severe TBI and 25 control participants viewed six film clips containing pleasant, unpleasant, and neutral content whilst facial muscle responses, skin conductance, and valence and arousal rating…	A. de Sousa; S. McDonald; J. Rushby	2012	Journal of Clinical and Experimental Neuropsychology	34	6	606-623	http://dx.doi.org/10.1080/13803395.2012.667067	emotional responsivity empathy traumatic brain injury social behavior Empirical Study Quantitative Study Human Male Female Adulthood (18 yrs & older) Young Adulthood (18-29 yrs) Thirties (30-39 yrs) Middle Age (40-64 yrs) Aged (65 yrs & older) Psychodynamics Emotionality (Personality) Emotional Responses article Australia 3297:Neurological Disorders & Brain Damage Humans Middle Aged Self Report A…	http://login.ezproxy1.lib.asu.edu/login?url=https://www.proquest.com/scholarly-journals/changes-emotional-empathy-affective-responsivity/docview/1039034498/se-2?accountid=4485 https://arizona-asu-primo.hosted.exlibrisgroup.com/openurl/01ASU/01ASU_SP?genre=article&atitle=Changes+in+emotional+empathy%2C+affective+responsivity%2C+and+behavior+following+severe+traumatic+brain+injury&author=de+Sousa%2…	APA PsycInfo®
Charisma is contagious: The effect of leaders' charisma on observers' affect	Two studies were conducted to test the hypothesis that charismatic leadership, characterized by nonverbal expressiveness and immediacy, would lead via emotional contagion to the imitation of the leader's nonverbal behavior. In Study 1, charismatic leaders were 84 college students whose performance of a simulated campaign speech included more smiles, more intense smiles, and longer and more freque…	P. D. Cherulnik; K. A. Donley; T. S. R. Wiewel; S. R. Miller	2001	Journal of Applied Social Psychology	31	10	2149-2159	http://dx.doi.org/10.1111/j.1559-1816.2001.tb00167.x	charismatic leadership observers' affect emotional contagion nonverbal behavior audience presidential candidates Empirical Study Human Male Female Adulthood (18 yrs & older) Charisma Political Candidates Audiences Nonverbal Communication Emotional States Leadership Style article 3020:Group & Interpersonal Processes	http://login.ezproxy1.lib.asu.edu/login?url=https://www.proquest.com/scholarly-journals/charisma-is-contagious-effect-leaders-on/docview/619636823/se-2?accountid=4485 https://arizona-asu-primo.hosted.exlibrisgroup.com/openurl/01ASU/01ASU_SP?genre=article&atitle=Charisma+is+contagious%3A+The+effect+of+leaders%27+charisma+on+observers%27+affect&author=Cherulnik%2C+Paul+D.%3BDonley%2C+Kristina+A.%3B…	APA PsycInfo®
Chemosignals Communicate Human Emotions	Can humans communicate emotional states via chemical signals? In the experiment reported here, we addressed this question by examining the function of chemosignals in a framework furnished by embodied social communication theory. Following this theory, we hypothesized that the processes a sender experiences during distinctive emotional states are transmitted to receivers by means of the chemicals…	J. H. B. de Groot; M. A. M. Smeets; A. Kaldewaij; M. J. A. Duijndam; G. R. Semin	2012	Psychological Science	23	11	1417-1424	10.1177/0956797612445317		https://www.scopus.com/inward/record.uri?eid=2-s2.0-84869211849&doi=10.1177%2f0956797612445317&partnerID=40&md5=a5f8bb94e488b7c7876fb4103a8c8b7c	Scopus
Clustering by well-being in workplace social networks: Homophily and social contagion	Social interaction among employees is crucial at both an organizational and individual level. Demonstrating the value of recent methodological advances, 2 studies conducted in 2 workplaces and 2 countries sought to answer the following questions: (a) Do coworkers interact more with coworkers who have similar well-being? and, if yes, (b) what are the processes by which such affiliation occurs? Aff…	J. Chancellor; K. Layous; S. Margolis; S. Lyubomirsky	2017	Emotion	17	8	1166-1180	http://dx.doi.org/10.1037/emo0000311	homophily subjective well-being emotional contagion sociometric badges Empirical Study Mathematical Model Quantitative Study Human Male Female Adulthood (18 yrs & older) Young Adulthood (18-29 yrs) Thirties (30-39 yrs) Middle Age (40-64 yrs) Contagion Social Networks Employee Characteristics Working Conditions Need Satisfaction Life Satisfaction Social Interaction Well Being Job Satisfaction Posi…	http://login.ezproxy1.lib.asu.edu/login?url=https://www.proquest.com/scholarly-journals/clustering-well-being-workplace-social-networks/docview/1882273013/se-2?accountid=4485 https://arizona-asu-primo.hosted.exlibrisgroup.com/openurl/01ASU/01ASU_SP?genre=article&atitle=Clustering+by+well-being+in+workplace+social+networks%3A+Homophily+and+social+contagion&author=Chancellor%2C+Joseph%3BLayous%2C+K…	APA PsycInfo®
Cognitive and emotional empathy in patients with schizophrenia spectrum disorders: A replication and extension study	Impairments of social cognition are defined as core features in the pathology of schizophrenia. In a study by Lehmann and colleagues (2014), patients with schizophrenia have been shown to demonstrate a diminished capacity to understand others’ emotions (i.e. cognitive empathy), but a preserved ability to share or feel the emotional states of others (i.e. emotional empathy). Here, we report on an …	P. Berger; F. Bitsch; B. Jakobi; A. Nagels; B. Straube; I. Falkenberg	2019	Psychiatry Research	276		56-59	http://dx.doi.org/10.1016/j.psychres.2019.04.015	Social cognition Empathy Schizophrenia Empirical Study Experimental Replication Quantitative Study Human Male Female Adulthood (18 yrs & older) article 3213:Schizophrenia & Psychotic States	http://login.ezproxy1.lib.asu.edu/login?url=https://www.proquest.com/scholarly-journals/cognitive-emotional-empathy-patients-with/docview/2255574653/se-2?accountid=4485 https://arizona-asu-primo.hosted.exlibrisgroup.com/openurl/01ASU/01ASU_SP?genre=article&atitle=Cognitive+and+emotional+empathy+in+patients+with+schizophrenia+spectrum+disorders%3A+A+replication+and+extension+study&author=Berger%2C…	APA PsycInfo®
Cognitive failures in response to emotional contagion: Their effects on workplace accidents	The purpose of this study was to examine contagion of positive and negative emotions among employees as an antecedent of cognitive failures and subsequent workplace accidents. Using emotional contagion theory and the neural model of emotion and cognition, we tested the proposition that higher contagion of anger (i.e., a negative emotion accompanied by dysfunctional cognition) would be associated …	L. Petitta; T. M. Probst; V. Ghezzi; C. Barbaranelli	2019	Accident Analysis and Prevention	125		165-173	http://dx.doi.org/10.1016/j.aap.2019.01.018	Emotional contagion Cognitive failures Workplace accidents Empirical Study Quantitative Study Human Male Female Adulthood (18 yrs & older) Working Conditions Cognition Emotional Control Industrial Accidents article 3670:Working Conditions & Industrial Safety Anger Happiness Accidents, Occupational Humans Cognitive Dysfunction Adult Surveys and Questionnaires Workplace	http://login.ezproxy1.lib.asu.edu/login?url=https://www.proquest.com/scholarly-journals/cognitive-failures-response-emotional-contagion/docview/2226094050/se-2?accountid=4485 https://arizona-asu-primo.hosted.exlibrisgroup.com/openurl/01ASU/01ASU_SP?genre=article&atitle=Cognitive+failures+in+response+to+emotional+contagion%3A+Their+effects+on+workplace+accidents&author=Petitta%2C+Laura%3BProbst%2C…	APA PsycInfo®
Cognitive strategies for controlling emotional contagion	This study examined strategies for limiting susceptibility to “catching” negative emotions from others. Participants watched 3 videos of happy or sad individuals, as though they were therapists interacting with clients. The entire process was videotaped. Emotional contagion was measured by facial affect and self-reports. Prior to viewing the videos, participants were assigned one of 4 cognitive s…	D. M. Rempala	2013	Journal of Applied Social Psychology	43	7	1528-1537	http://dx.doi.org/10.1111/jasp.12146	cognitive strategies emotional contagion facial affects empathy negative emotions Empirical Study Interview Quantitative Study Human Male Female Adulthood (18 yrs & older) Strategies Cognitive Ability Facial Expressions Emotional States Cognitive Aging article US 3120:Personality Traits & Processes	http://login.ezproxy1.lib.asu.edu/login?url=https://www.proquest.com/scholarly-journals/cognitive-strategies-controlling-emotional/docview/1413442321/se-2?accountid=4485 https://arizona-asu-primo.hosted.exlibrisgroup.com/openurl/01ASU/01ASU_SP?genre=article&atitle=Cognitive+strategies+for+controlling+emotional+contagion&author=Rempala%2C+Daniel+M.&volume=43&issue=7&spage=1528&date=2013&rft.btitle…	APA PsycInfo®
Computational study of primitive emotional contagion in dyadic interactions	Interpersonal human-human interaction is a dynamical exchange and coordination of social signals, feelings and emotions usually performed through and across multiple modalities such as facial expressions, gestures, and language. Developing machines able to engage humans in rich and natural interpersonal interactions requires capturing such dynamics. This paper addresses primitive emotional contag…	G. Varni; I. Hupont; C. Clavel; M. Chetouani	2020	IEEE Transactions on Affective Computing	11	2	258-271	http://dx.doi.org/10.1109/TAFFC.2017.2778154	Primitive emotional contagion facial expressions analysis sentiment analysis cross-recurrence quantification analysis Empirical Study Mathematical Model Quantitative Study Scientific Simulation Human Adulthood (18 yrs & older) Facial Expressions Dyads Emotions Affective Computing article 4120:Artificial Intelligence & Expert Systems	http://login.ezproxy1.lib.asu.edu/login?url=https://www.proquest.com/scholarly-journals/computational-study-primitive-emotional-contagion/docview/2553007457/se-2?accountid=4485 https://arizona-asu-primo.hosted.exlibrisgroup.com/openurl/01ASU/01ASU_SP?genre=article&atitle=Computational+study+of+primitive+emotional+contagion+in+dyadic+interactions&author=Varni%2C+Giovanna%3BHupont%2C+Isabelle%3BCla…	APA PsycInfo®
Consequences of alcohol use, and its association with psychological distress, sensitivity to emotional contagion and age of onset of alcohol use, in Uruguayan youth with or without college degree	Psychological distress can promote alcohol consumption during emerging adulthood. Still unknown is, however, how predisposition to emotional contagion alters psychological distress, and how these phenomena are affected by level of education. The present study analyzed the effect of psychological distress, age of first contact with alcohol (early, late), and predisposition to emotional contagion o…	P. Ruiz; A. Pilatti; R. M. Pautassi	2020	Alcohol	82		91-101	http://dx.doi.org/10.1016/j.alcohol.2019.09.001	Psychological distress Alcohol use Uruguayan youth Emotional contagion Empirical Study Quantitative Study Human Male Female Adulthood (18 yrs & older) Young Adulthood (18-29 yrs) Thirties (30-39 yrs) Onset (Disorders) Negative Emotions Contagion Alcoholism Age Differences Alcohol Drinking Patterns Predisposition Questionnaires Educational Attainment Level Distress Uruguay article 3233:Substance A…	http://login.ezproxy1.lib.asu.edu/login?url=https://www.proquest.com/scholarly-journals/consequences-alcohol-use-association-with/docview/2376296488/se-2 https://arizona-asu-primo.hosted.exlibrisgroup.com/openurl/01ASU/01ASU_SP?genre=article&atitle=Consequences+of+alcohol+use%2C+and+its+association+with+psychological+distress%2C+sensitivity+to+emotional+contagion+and+age+of+onset+of+alcohol+use%2…	APA PsycInfo®
Consuming with others: Social influences on moment-to-moment and retrospective evaluations of an experience	Two studies examine differences in participants' moment-to-moment and retrospective evaluations of an experience depending on whether they are alone or in the presence of another person. Findings support our hypotheses that joint consumption leads to similar patterns or coherence" in moment-to-moment evaluations and that greater coherence leads to more positive retrospective evaluations. We trace…	S. Ramanathan; A. L. McGill	2007	Journal of Consumer Research	34	4	506-524	http://dx.doi.org/10.1086/520074	social influences life experiences joint consumption social behavior moment-to-moment evaluation retrospective evaluation emotional contagion mimicry Empirical Study Quantitative Study Human Adulthood (18 yrs & older) Evaluation Contagion Consumer Behavior Imitation (Learning) article US 3920:Consumer Attitudes & Behavior	http://login.ezproxy1.lib.asu.edu/login?url=https://www.proquest.com/scholarly-journals/consuming-with-others-social-influences-on-moment/docview/621942960/se-2?accountid=4485 https://arizona-asu-primo.hosted.exlibrisgroup.com/openurl/01ASU/01ASU_SP?genre=article&atitle=Consuming+with+others%3A+Social+influences+on+moment-to-moment+and+retrospective+evaluations+of+an+experience&author=Ramanathan%…	APA PsycInfo®
Contagion of entrepreneurial passion: Effects on employee outcomes	This article analyzes the contagion process of entrepreneurial passion and its effects on employee outcomes. We develop a mediation model showing entrepreneurs’ entrepreneurial passion affects an employee passion response, which in turn affects employee outcomes. We draw on a dual-process perspective to analyze how entrepreneurs’ emotional and identity displays interact to create employees’ perce…	S. Hubner; M. Baum; M. Frese	2020	Entrepreneurship Theory & Practice	44	6	1112-1140	http://dx.doi.org/10.1177/1042258719883995	entrepreneurial passion emotional contagion employee outcomes entrepreneurial firms Empirical Study Quantitative Study Human Male Female Adulthood (18 yrs & older) Supervisor Employee Interaction Passion Entrepreneurship Employee Attitudes Management Personnel article Germany US 3650:Personnel Attitudes & Job Satisfaction	http://login.ezproxy1.lib.asu.edu/login?url=https://www.proquest.com/scholarly-journals/contagion-entrepreneurial-passion-effects-on/docview/2612782448/se-2?accountid=4485 https://arizona-asu-primo.hosted.exlibrisgroup.com/openurl/01ASU/01ASU_SP?genre=article&atitle=Contagion+of+entrepreneurial+passion%3A+Effects+on+employee+outcomes&author=Hubner%2C+Sylvia%3BBaum%2C+Matthias%3BFrese%2C+Michael&v…	APA PsycInfo®
Contagious crying beyond the first days of life	Newborns cry in response to another newborn cry and researchers agree that these are the very early signs of empathy development. Yet, little is known about the development of these affect sharing reactions in infancy, beyond the very first few days after birth. The aim of this study is to investigate the presence of contagious cry phenomenon in infancy. Infants aged 1-, 3-, 6-, and 9-month-old w…	E. Geangu; O. Benga; D. Stahl; T. Striano	2010	Infant Behavior and Development	33	3	279-288	10.1016/j.infbeh.2010.03.004		https://www.scopus.com/inward/record.uri?eid=2-s2.0-77952965896&doi=10.1016%2fj.infbeh.2010.03.004&partnerID=40&md5=1e36a9af2116c751e1c5a1d9c6009885	Scopus
Contagious leaders and followers: Exploring multi-stage mood contagion in a leader activation and member propagation (LAMP) model	A theoretical framework is offered to explain mood contagion processes in groups. Specifically, we describe and test a two-stage leader activation and member propagation (LAMP) model that starts with the activation of the contagion process by leaders (Stage 1), followed by the mutual propagation of the mood among members (Stage 2). Results from 102 self-managing groups provide support for the LAM…	T. Sy; J. N. Choi	2013	Organizational Behavior and Human Decision Processes	122	2	127-140	http://dx.doi.org/10.1016/j.obhdp.2013.06.003	mood & emotional contagion leader activation member propagation attribute diversity interpersonal attraction Empirical Study Quantitative Study Human Male Female Adulthood (18 yrs & older) Leadership Contagion Diversity Membership Emotional States Attribution article 3640:Management & Management Training	http://login.ezproxy1.lib.asu.edu/login?url=https://www.proquest.com/scholarly-journals/contagious-leaders-followers-exploring-multi/docview/1466095705/se-2 https://arizona-asu-primo.hosted.exlibrisgroup.com/openurl/01ASU/01ASU_SP?genre=article&atitle=Contagious+leaders+and+followers%3A+Exploring+multi-stage+mood+contagion+in+a+leader+activation+and+member+propagation+%28LAMP%29+model&author=Sy%2…	APA PsycInfo®
Convergent and divergent responses to emotional displays of ingroup and outgroup	In the present research, we test the assumption that emotional mimicry and contagion are moderated by group membership. We report two studies using facial electromyography (EMG; Study 1), Facial Action Coding System (FACS; Study 2), and self-reported emotions (Study 2) as dependent measures. As predicted, both studies show that ingroup anger and fear displays were mimicked to a greater extent tha…	J. van der Schalk; A. Fischer; B. Doosje; D. Wigboldus; S. Hawk; M. Rotteveel; U. Hess	2011	Emotion	11	2	286-298	http://dx.doi.org/10.1037/a0022582	emotional contagion mimicry social categorization ingroups outgroups convergent responses divergent responses Empirical Study Quantitative Study Human Male Female Adulthood (18 yrs & older) Divergent Thinking Contagion Inductive Deductive Reasoning Classification (Cognitive Process) Social Cognition Emotional Responses Ingroup Outgroup Emotional States article Netherlands 2360:Motivation & Emotio…	http://login.ezproxy1.lib.asu.edu/login?url=https://www.proquest.com/scholarly-journals/convergent-divergent-responses-emotional-displays/docview/862788405/se-2?accountid=4485 https://arizona-asu-primo.hosted.exlibrisgroup.com/openurl/01ASU/01ASU_SP?genre=article&atitle=Convergent+and+divergent+responses+to+emotional+displays+of+ingroup+and+outgroup&author=van+der+Schalk%2C+Job%3BFischer%2C+Agnet…	APA PsycInfo®
COVID-19 pandemic and emotional contagion	This study will seek answers to a research question that aims to evaluate the patterns and the structure of pandemics and their spread in different ages and territories, always taking into account the COVID-19 pandemic: what is the significance and role of emotional contagion in how people behave during the current COVID-19 pandemic, and how do emotions spread across society from person to person…	S. Belli; C. V. Alonso	2021	Digithum		27		10.7238/D.V0I27.374153		https://www.scopus.com/inward/record.uri?eid=2-s2.0-85123548853&doi=10.7238%2fD.V0I27.374153&partnerID=40&md5=7d04990e6ae9187a61edf9cad0f287dc	Scopus
Decoding emotions in expressive music performances: A multi-lab replication and extension study	With over 560 citations reported on Google Scholar by April 2018, a publication by Juslin and Gabrielsson (1996) presented evidence supporting performers’ abilities to communicate, with high accuracy, their intended emotional expressions in music to listeners. Though there have been related studies published on this topic, there has yet to be a direct replication of this paper. A replication is w…	J. Akkermans; R. Schapiro; D. Müllensiefen; K. Jakubowski; D. Shanahan; D. Baker; V. Busch; K. Lothwesen; P. Elvers; T. Fischinger; K. Schlemmer; K. Frieler	2019	Cognition and Emotion	33	6	1099-1118	http://dx.doi.org/10.1080/02699931.2018.1541312	Emotion decoding emotion study musical training replication expressive performance Empirical Study Quantitative Study Human Male Female Adulthood (18 yrs & older) Young Adulthood (18-29 yrs) Thirties (30-39 yrs) Middle Age (40-64 yrs) Aged (65 yrs & older) Music Emotional Content Experimental Replication Emotions Emotion Recognition United Kingdom article Germany US 2300:Human Experimental Psycho…	http://login.ezproxy1.lib.asu.edu/login?url=https://www.proquest.com/scholarly-journals/decoding-emotions-expressive-music-performances/docview/2137578428/se-2 https://arizona-asu-primo.hosted.exlibrisgroup.com/openurl/01ASU/01ASU_SP?genre=article&atitle=Decoding+emotions+in+expressive+music+performances%3A+A+multi-lab+replication+and+extension+study&author=Akkermans%2C+Jessica%3BSchapiro%2C+Rene…	APA PsycInfo®
Delivering good service: Personal resources, job satisfaction and nurses’ ‘customer’ (patient) orientation	Aims: To explore the complex relationships between nurses’ personal resources, job satisfaction and ‘customer’ (patient) orientation. Background: Previous research has shown that nursing is highly intensive, emotionally charged work, which affects nurses’ job performance and their customer orientation as well as patient or ‘customer’ satisfaction. This study contributes to the literature by exami…	S. Gountas; J. Gountas; G. Soutar; F. Mavondo	2014	Journal of Advanced Nursing	70	7	1553-1563	http://dx.doi.org/10.1111/jan.12308	emotional labour nurses’ satisfaction personal resources ‘customer’ (patient) orientation Empirical Study Mathematical Model Quantitative Study Human Male Female Adulthood (18 yrs & older) Nurses Empathy Client Satisfaction Job Satisfaction article Australia 3430:Professional Personnel Attitudes & Characteristics Humans Nursing Staff, Hospital Surveys and Questionnaires Quality of Health Care	http://login.ezproxy1.lib.asu.edu/login?url=https://www.proquest.com/scholarly-journals/delivering-good-service-personal-resources-job/docview/1735926995/se-2 https://arizona-asu-primo.hosted.exlibrisgroup.com/openurl/01ASU/01ASU_SP?genre=article&atitle=Delivering+good+service%3A+Personal+resources%2C+job+satisfaction+and+nurses%26rsquo%3B+%26lsquo%3Bcustomer%26rsquo%3B+%28patient%29+orientation&…	APA PsycInfo®
Destination's social media communication and emotions: An investigation of visit intentions, word-of-mouth and travelers’ facially expressed emotions	Much research has been done on travelers’ emotions and behavioral intentions during the visit stage and the post-visit stage. This paper, however, investigates the importance of emotions in the pre-visit stage in social media communication and how they influence travelers’ intention to visit and word-of-mouth communication. Two laboratory experiments (n = 211 and n = 137) and a field study (n = 2…	L. Schoner-Schatz; V. Hofmann; N. E. Stokburger-Sauer	2021	Journal of Destination Marketing and Management	22			10.1016/j.jdmm.2021.100661		https://www.scopus.com/inward/record.uri?eid=2-s2.0-85116003276&doi=10.1016%2fj.jdmm.2021.100661&partnerID=40&md5=dfe7dfb8a9c861162bef2208225437c2	Scopus
Detecting Emotional Contagion in Massive Social Networks	Happiness and other emotions spread between people in direct contact, but it is unclear whether massive online social networks also contribute to this spread. Here, we elaborate a novel method for measuring the contagion of emotional expression. With data from millions of Facebook users, we show that rainfall directly influences the emotional content of their status messages, and it also affects …	L. Coviello; Y. Sohn; A. D. I. Kramer; C. Marlow; M. Franceschetti; N. A. Christakis; J. H. Fowler	2014	PLoS One	9	3		http://dx.doi.org/10.1371/journal.pone.0090315	Sciences: Comprehensive Works Emotions Facebook Social networks Happiness Rain Instrumental variable analysis Experimental economics Face Social organization Rainfall Messages Social interactions Internet	http://login.ezproxy1.lib.asu.edu/login?url=https://www.proquest.com/scholarly-journals/detecting-emotional-contagion-massive-social/docview/1506819663/se-2 https://arizona-asu-primo.hosted.exlibrisgroup.com/openurl/01ASU/01ASU_SP?genre=article&atitle=Detecting+Emotional+Contagion+in+Massive+Social+Networks&author=Coviello%2C+Lorenzo%3BSohn%2C+Yunkyu%3BKramer%2C+Adam+D+I%3BMarlow%2C+Cameron%3BFra…	Biological Science Collection
Dismissing-avoidant pattern of attachment and mimicry reactions at different levels of information processing	The main aim of the present investigation was to compare facial mimicry in dismissing-avoidant and nondismissing subjects at different levels of information processing. Pictures of happy and angry faces were exposed to 61 subjects at three different exposure times (17, 56, and 2,350 ms) in order to elicit facial muscle reactions, first at automatic levels and then at a more controlled levels. Cor…	M. Sonnby-Borgström; P. Jõnsson	2004	Scandinavian Journal of Psychology	45	2	103-113	http://dx.doi.org/10.1111/j.1467-9450.2004.00385.x	information processing emotions facial mimicry facial muscle reactions emotional contagion corrugator activity corrugator response affect regulation dismissing-avoidant pattern Empirical Study Quantitative Study Human Male Female Adulthood (18 yrs & older) Young Adulthood (18-29 yrs) Thirties (30-39 yrs) Cognitive Processes Contagion Emotional Regulation Facial Muscles Facial Expressions Mimicry …	http://login.ezproxy1.lib.asu.edu/login?url=https://www.proquest.com/scholarly-journals/dismissing-avoidant-pattern-attachment-mimicry/docview/620327026/se-2?accountid=4485 https://arizona-asu-primo.hosted.exlibrisgroup.com/openurl/01ASU/01ASU_SP?genre=article&atitle=Dismissing-avoidant+pattern+of+attachment+and+mimicry+reactions+at+different+levels+of+information+processing&author=Sonnby-Borgstr…	APA PsycInfo®
Displays of emotion and citizen support for Merkel and Gysi: How emotional contagion affects evaluations of leadership	Emotional appeals have always been an important instrument in the mobilization of political support in modern societies. As found in several experimental studies from the United States, the emotions displayed by leading politicians in their televised public appearances have an impact on the political attitudes and behaviors of the public. Positive emotions such as joy or happiness, pride, and amu…	O. W. Gabriel; L. Masch	2017	Politics and the Life Sciences	36	2	80-103	http://dx.doi.org/10.1017/pls.2017.15	Political Science Leadership qualities candidate orientation personalization emotions emotional contagion survey experiments Politics Mobilization Behavior Political attitudes Citizens Leadership Political parties Politicians Political leadership Political campaigns Election results Displays Presidential elections Attitudes Left wing politics Evaluation Emotion recognition Negative emotions Telev…	http://login.ezproxy1.lib.asu.edu/login?url=https://www.proquest.com/scholarly-journals/displays-emotion-citizen-support-merkel-gysi/docview/1980727485/se-2?accountid=4485 https://arizona-asu-primo.hosted.exlibrisgroup.com/openurl/01ASU/01ASU_SP?genre=article&atitle=Displays+of+emotion+and+citizen+support+for+Merkel+and+Gysi%3A+How+emotional+contagion+affects+evaluations+of+leadership&author=Gabr…	Biological Science Collection
Does interpersonal affect regulation influence others’ task performance? The mediating role of positive mood	An important part of many job roles—such as coaches, instructors, and leaders—is trying to improve the performance of others. In this paper we examine whether affect-improving interpersonal affect regulation (i.e., deliberate attempts to improve the emotion and mood of another person) plays a positive role in this process. We develop a model which proposes that the positive relationship between t…	D. Holman; K. Niven	2019	European Journal of Work and Organizational Psychology	28	6	820-830	http://dx.doi.org/10.1080/1359432X.2019.1666105	Interpersonal affect regulation performance dyadic survey Empirical Study Quantitative Study Human Male Female Adulthood (18 yrs & older) Thirties (30-39 yrs) Middle Age (40-64 yrs) Emotional Regulation Teachers Coaches Job Performance Dyads Emotional States Positive Emotions United Kingdom article 3630:Personnel Evaluation & Job Performance	http://login.ezproxy1.lib.asu.edu/login?url=https://www.proquest.com/scholarly-journals/does-interpersonal-affect-regulation-influence/docview/2293131171/se-2?accountid=4485 https://arizona-asu-primo.hosted.exlibrisgroup.com/openurl/01ASU/01ASU_SP?genre=article&atitle=Does+interpersonal+affect+regulation+influence+others%26rsquo%3B+task+performance%3F+The+mediating+role+of+positive+mood&author=Ho…	APA PsycInfo®
Economic stress, emotional contagion and safety outcomes: A cross-country study	Background: Economic instability produced by financial crises can increase employment-related (i.e., job insecurity) and income-related (i.e., financial stress) economic stress. While the detrimental impact of job insecurity on safety outcomes has been extensively investigated, no study has examined the concurrent role of financial stress let alone their emotion-related predictors. Objective: The…	L. Petitta; T. M. Probst; V. Ghezzi; C. Barbaranelli	2020	Work: Journal of Prevention, Assessment & Rehabilitation	66	2	421-435	http://dx.doi.org/10.3233/WOR-203182	Economic stress emotional contagion workplace injuries accident under-reporting Empirical Study Quantitative Study Human Male Female Adulthood (18 yrs & older) Job Security Work Related Illnesses Business and Industrial Personnel Financial Strain Injuries Stress Cross Cultural Differences Occupational Safety article Italy US 3670:Working Conditions & Industrial Safety	http://login.ezproxy1.lib.asu.edu/login?url=https://www.proquest.com/scholarly-journals/economic-stress-emotional-contagion-safety/docview/2560336118/se-2?accountid=4485 https://arizona-asu-primo.hosted.exlibrisgroup.com/openurl/01ASU/01ASU_SP?genre=article&atitle=Economic+stress%2C+emotional+contagion+and+safety+outcomes%3A+A+cross-country+study&author=Petitta%2C+Laura%3BProbst%2C+Tahira+M.%3BGh…	APA PsycInfo®
Effects of 25 mg oxazepam on emotional mimicry and empathy for pain: A randomized controlled experiment	Emotional mimicry and empathy are mechanisms underlying social interaction. Benzodiazepines have been proposed to inhibit empathy and promote antisocial behaviour. First, we aimed to investigate the effects of oxazepam on emotional mimicry and empathy for pain, and second, we aimed to investigate the association of personality traits to emotional mimicry and empathy. Participants (n=76) were rand…	G. Nilsonne; S. Tamm; A. Golkar; K. Sörman; K. Howner; M. Kristiansson; A. Olsson; M. Ingvar; P. Petrovic	2017	Royal Society Open Science	4	3		10.1098/rsos.160607		https://www.scopus.com/inward/record.uri?eid=2-s2.0-85014760547&doi=10.1098%2frsos.160607&partnerID=40&md5=65605f21638aae532de6c01c371bc456	Scopus
Effects of social anxiety on emotional mimicry and contagion: Feeling negative, but smiling politely	Socially anxiety may be related to a different pattern of facial mimicry and contagion of others’ emotions. We report two studies in which participants with different levels of social anxiety reacted to others’ emotional displays, either shown on a computer screen (Study 1) or in an actual social interaction (Study 2). Study 1 examined facial mimicry and emotional contagion in response to display…	C. Dijk; A. H. Fischer; N. Morina; C. Eeuwijk; G. A. Kleef	2018	Journal of Nonverbal Behavior	42	1	81-99	http://dx.doi.org/10.1007/s10919-017-0266-z	Social anxiety Emotional mimicry Emotional contagion Facial expression Empirical Study Quantitative Study Human Male Female Adulthood (18 yrs & older) Contagion Facial Expressions Emotions article Netherlands 3020:Group & Interpersonal Processes	http://login.ezproxy1.lib.asu.edu/login?url=https://www.proquest.com/scholarly-journals/effects-social-anxiety-on-emotional-mimicry/docview/1945232277/se-2 https://arizona-asu-primo.hosted.exlibrisgroup.com/openurl/01ASU/01ASU_SP?genre=article&atitle=Effects+of+social+anxiety+on+emotional+mimicry+and+contagion%3A+Feeling+negative%2C+but+smiling+politely&author=Dijk%2C+Corine%3BFischer%2C+Agneta+H…	APA PsycInfo®
Emotion regulation and satisfaction in long-term marital relationships: The role of emotional contagion	How couples regulate their emotions and how they converge emotionally with one another can critically affect relationship quality. We examined individual differences in two different classes of interaction-relevant processes—emotion regulation (ER) and emotional contagion (EC), the tendency to catch and converge with the emotions of others—in long-term marital relationships. Results from the acto…	S. Mazzuca; K. Kafetsios; S. Livi; F. Presaghi	2019	Journal of Social and Personal Relationships	36	9	2880-2895	http://dx.doi.org/10.1177/0265407518804452	APIM emotional contagion emotion regulation long-term marriage marital satisfaction Empirical Study Quantitative Study Human Male Female Adulthood (18 yrs & older) Thirties (30-39 yrs) Middle Age (40-64 yrs) Aged (65 yrs & older) Very Old (85 yrs & older) Contagion Emotional Regulation Test Construction Couples Interpersonal Relationships Cognitive Appraisal Individual Differences Relationship Qu…	http://login.ezproxy1.lib.asu.edu/login?url=https://www.proquest.com/scholarly-journals/emotion-regulation-satisfaction-long-term-marital/docview/2461900722/se-2?accountid=4485 https://arizona-asu-primo.hosted.exlibrisgroup.com/openurl/01ASU/01ASU_SP?genre=article&atitle=Emotion+regulation+and+satisfaction+in+long-term+marital+relationships%3A+The+role+of+emotional+contagion&author=Mazzuca%2C+Sil…	APA PsycInfo®
Emotion transmission in the classroom revisited: A reciprocal effects model of teacher and student enjoyment	Enjoyment is one of the most relevant and frequently experienced discrete emotions for both teachers and students in classroom learning contexts. Based on theories of emotion transmission between interaction partners, we propose a reciprocal effects model linking teachers’ and students’ enjoyment in class. The model suggests that there are positive reciprocal links between teachers’ and students’…	A. C. Frenzel; B. Becker-Kurz; R. Pekrun; T. Goetz; O. Lüdtke	2018	Journal of Educational Psychology	110	5	628-639	http://dx.doi.org/10.1037/edu0000228	teacher enjoyment student enjoyment emotion transmission multilevel structural equation modeling Empirical Study Longitudinal Study Quantitative Study Human Male Female Childhood (birth-12 yrs) Adolescence (13-17 yrs) Adulthood (18 yrs & older) Test Construction Teacher Student Interaction Classroom Environment Structural Equation Modeling Pleasure Emotions article Germany 3560:Classroom Dynamics…	http://login.ezproxy1.lib.asu.edu/login?url=https://www.proquest.com/scholarly-journals/emotion-transmission-classroom-revisited/docview/1979173056/se-2?accountid=4485 https://arizona-asu-primo.hosted.exlibrisgroup.com/openurl/01ASU/01ASU_SP?genre=article&atitle=Emotion+transmission+in+the+classroom+revisited%3A+A+reciprocal+effects+model+of+teacher+and+student+enjoyment&author=Frenzel%2C+Anne+C.…	APA PsycInfo®
Emotional contagion and burnout among nurses and doctors: Do joy and anger from different sources of stakeholders matter?	The present study adds novel knowledge to the literature on emotional contagion (EC), discrete emotions, job burnout, and the management of healthcare professionals by simultaneously considering EC as both a job demand and a job resource with multiple social pathways. Integrating EC into the job demands‐resource model, we develop and test a conceptual model wherein multiple stakeholder sources of…	L. Petitta; L. Jiang; C. E. J. Härtel	2017	Stress and Health: Journal of the International Society for the Investigation of Stress	33	4	358-369	http://dx.doi.org/10.1002/smi.2724	burnout and stress in healthcare professionals emotion management interventions Job demands‐resource (JD‐R) model and emotions mapping emotional contagion Brain Imaging Empirical Study Quantitative Study Human Male Female Adulthood (18 yrs & older) Anger Happiness Stakeholder Physicians Nurses Occupational Stress Emotions article Italy 3430:Professional Personnel Attitudes & Characteristics	http://login.ezproxy1.lib.asu.edu/login?url=https://www.proquest.com/scholarly-journals/emotional-contagion-burnout-among-nurses-doctors/docview/1830078116/se-2?accountid=4485 https://arizona-asu-primo.hosted.exlibrisgroup.com/openurl/01ASU/01ASU_SP?genre=article&atitle=Emotional+contagion+and+burnout+among+nurses+and+doctors%3A+Do+joy+and+anger+from+different+sources+of+stakeholders+matter%3F&au…	APA PsycInfo®
Emotional contagion and collective commitment among leaders and team members in deluxe hotel	Emotional contagion is important in predicting employees’ behaviors and organizational performance, as people are inevitably affected by emotions. This study examines the effects of emotional contagion among deluxe hotel employees on burnout and collective commitment. It also studies the moderating impact of employees’ coworker exchange and leader–member exchange on the relationships between emot…	H. S. Jung; H. H. Yoon	2019	Service Business	13	4	737-754	10.1007/s11628-019-00403-7		https://www.scopus.com/inward/record.uri?eid=2-s2.0-85065556649&doi=10.1007%2fs11628-019-00403-7&partnerID=40&md5=18b86b58d6056f5344c43895d047babe	Scopus
Emotional contagion and group affective tone in the student cohort model	Objective: The student cohort model used by most occupational therapy programs can produce outcomes that are either adaptive or maladaptive as a result of the unique identities formed by student cohorts. The purpose of this study was to examine the cohort model through the lens of group-level affect and emotional contagion theory. Method: The study used a cross-sectional survey design with 159 un…	M. Jensen	2019	American Journal of Occupational Therapy	73	4	2022-01-08		emotional contagion group affective tone student cohort model occupational therapy students Empirical Study Quantitative Study Human Male Female Adulthood (18 yrs & older) Young Adulthood (18-29 yrs) Thirties (30-39 yrs) Middle Age (40-64 yrs) Occupational Therapy Contagion School Adjustment College Students Models Emotions Positive Emotions Occupational Adjustment article US 3410:Professional Ed…	http://login.ezproxy1.lib.asu.edu/login?url=https://www.proquest.com/scholarly-journals/emotional-contagion-group-affective-tone-student/docview/2390203083/se-2?accountid=4485 https://arizona-asu-primo.hosted.exlibrisgroup.com/openurl/01ASU/01ASU_SP?genre=article&atitle=Emotional+contagion+and+group+affective+tone+in+the+student+cohort+model&author=Jensen%2C+Michael&volume=73&issue=4&spage=1&date…	APA PsycInfo®
Emotional contagion and social judgment	Examined the influence of another's emotional expressions and individual differences in responsiveness to afferent feedback on attention, evaluations, and memory. In a mixed design, 71 undergraduates (aged 19–48 yrs) rated pictures following exposure to a sender" in a neutral mood and then in either a happy or sad mood. Attention, ratings, and recall evidenced a bias characteristic of the sender'…	R. W. Doherty	1998	Motivation and Emotion	22	3	187-209	http://dx.doi.org/10.1023/A:1022368805803	happy vs sad mood expressions, individual differences in responsiveness to afferent feedback on attention & memory & evaluations, 19–48 yr olds Empirical Study Human Male Female Adulthood (18 yrs & older) Young Adulthood (18-29 yrs) Thirties (30-39 yrs) Middle Age (40-64 yrs) Contagion Social Comparison Memory Attention Facial Expressions Emotional States article 2360:Motivation & Emotion	http://login.ezproxy1.lib.asu.edu/login?url=https://www.proquest.com/scholarly-journals/emotional-contagion-social-judgment/docview/619339196/se-2?accountid=4485 https://arizona-asu-primo.hosted.exlibrisgroup.com/openurl/01ASU/01ASU_SP?genre=article&atitle=Emotional+contagion+and+social+judgment&author=Doherty%2C+R.+William&volume=22&issue=3&spage=187&date=1998&rft.btitle=&rft.jtitle=Motivation+a…	APA PsycInfo®
Emotional contagion as a trigger for moral disengagement: Their effects on workplace injuries	The purpose of this study was to empirically test the proposition that contagion of emotions triggers moral disengagement and subsequent increases in work-related injuries. Using emotional contagion and social cognitive theories, we tested the proposition that higher contagion of anger (i.e., a negative emotion that interferes with mental functioning and enables inappropriate behavior) would trig…	L. Petitta; T. M. Probst; V. Ghezzi; C. Barbaranelli	2021	Safety Science	140		12	http://dx.doi.org/10.1016/j.ssci.2021.105317	Emotional contagion Moral disengagement Workplace injuries Cross-country Empirical Study Mathematical Model Quantitative Study Human Adulthood (18 yrs & older) Anger Negative Emotions Contagion Happiness Morality Working Conditions Safety Injuries Positive Emotions article Italy US 3670:Working Conditions & Industrial Safety	http://login.ezproxy1.lib.asu.edu/login?url=https://www.proquest.com/scholarly-journals/emotional-contagion-as-trigger-moral/docview/2619250143/se-2?accountid=4485 https://arizona-asu-primo.hosted.exlibrisgroup.com/openurl/01ASU/01ASU_SP?genre=article&atitle=Emotional+contagion+as+a+trigger+for+moral+disengagement%3A+Their+effects+on+workplace+injuries&author=Petitta%2C+Laura%3BProbst%2C+Tahira+M…	APA PsycInfo®
Emotional contagion effects on product attitudes	Two experiments (with adult females) examined the existence of, and explanation for, emotional contagion effects on product attitudes. In the first experiment, emotional contagion occurred among receivers" who "caught" a happy emotion from "senders" whom the receivers liked. The relationship between the emotion experienced by senders and receivers was found to be mediated by receivers mimicking s…	D. J. Howard; C. Gengler	2001	Journal of Consumer Research	28	2	189-201	http://dx.doi.org/10.1086/322897	emotional contagion product evaluation consumer attitudes social influences response bias smiling Empirical Study Human Female Adulthood (18 yrs & older) Contagion Smiles Emotional Responses article 3920:Consumer Attitudes & Behavior	http://login.ezproxy1.lib.asu.edu/login?url=https://www.proquest.com/scholarly-journals/emotional-contagion-effects-on-product-attitudes/docview/619695927/se-2?accountid=4485 https://arizona-asu-primo.hosted.exlibrisgroup.com/openurl/01ASU/01ASU_SP?genre=article&atitle=Emotional+contagion+effects+on+product+attitudes&author=Howard%2C+Daniel+J.%3BGengler%2C+Charles&volume=28&issue=2&spage=189&date…	APA PsycInfo®
Emotional contagion in children with autism spectrum disorder varies with stimulus familiarity and task instructions	Although deficits in cognitive empathy are well established in individuals with autism spectrum disorder (ASD), the literature on emotional empathy, or emotional contagion, in individuals with ASD is sparse and contradictory. The authors tested susceptibility to contagious yawning and laughter in children with ASD ( n = 60) and typically developing (TD) children ( n = 60), ages 5–17 years, under …	M. S. Helt; D. A. Fein; J. E. Vargas	2020	Development and Psychopathology	32	1	383-393	http://dx.doi.org/10.1017/S0954579419000154	autism spectrum disorder emotional contagion empathy parent–child interaction Empirical Study Quantitative Study Human Male Female Childhood (birth-12 yrs) School Age (6-12 yrs) Adolescence (13-17 yrs) Contagion Yawning Experimental Instructions Autism Spectrum Disorders Parents Laughter Familiarity Emotions article US 3250:Developmental Disorders & Autism	http://login.ezproxy1.lib.asu.edu/login?url=https://www.proquest.com/scholarly-journals/emotional-contagion-children-with-autism-spectrum/docview/2201382748/se-2?accountid=4485 https://arizona-asu-primo.hosted.exlibrisgroup.com/openurl/01ASU/01ASU_SP?genre=article&atitle=Emotional+contagion+in+children+with+autism+spectrum+disorder+varies+with+stimulus+familiarity+and+task+instructions&author=Hel…	APA PsycInfo®
Emotional contagion in the online depression community	Negative emotions are prevalent in the online depression community (ODC), which potentially puts members at risk, according to the theory of emotional contagion. However, emotional contagion in the ODC has not been confirmed. The generalized estimating equation (GEE) was used to verify the extent of emotional contagion using data from 1548 sample users in China’s popular ODC. During interaction, …	J. Tang; G. Yu; X. Yao	2021	Healthcare (Switzerland)	9	12		10.3390/healthcare9121609		https://www.scopus.com/inward/record.uri?eid=2-s2.0-85120173926&doi=10.3390%2fhealthcare9121609&partnerID=40&md5=057e728b1b9f2a8e207eaae148ccc1a4	Scopus
Emotional contagion of anger is automatic: An evolutionary explanation	Emotional contagion—the transfer of emotions between people—is thought to occur automatically. We test the prediction, based on evolutionary psychology, that negative, threat‐related emotions transfer more automatically than positive emotions. We introduce a new paradigm for investigating emotional contagion where participants are exposed to videos of faces that morph from neutral to angry or hap…	J. R. Kelly; N. E. Iannone; M. K. McCarty	2016	British Journal of Social Psychology	55	1	182-191	http://dx.doi.org/10.1111/bjso.12134	emotional contagion cognitive load evolutionary psychology emotion valence anger Empirical Study Quantitative Study Human Male Female Adulthood (18 yrs & older) Contagion Cognitive Ability Social Psychology Positive Emotions article US 3000:Social Psychology Biological Evolution Young Adult Happiness Humans Adolescent Facial Expression Emotions	http://login.ezproxy1.lib.asu.edu/login?url=https://www.proquest.com/scholarly-journals/emotional-contagion-anger-is-automatic/docview/1751221966/se-2 https://arizona-asu-primo.hosted.exlibrisgroup.com/openurl/01ASU/01ASU_SP?genre=article&atitle=Emotional+contagion+of+anger+is+automatic%3A+An+evolutionary+explanation&author=Kelly%2C+Janice+R.%3BIannone%2C+Nicole+E.%3BMcCarty%2C+Megan+K.&volume=55…	APA PsycInfo®
Emotional contagion of dental fear to children: the fathers' mediating role in parental transfer of fear	International Journal of Paediatric Dentistry 2012; 22: 324-330 Background. Dental fear is considered to be one of the most frequent problems in paediatric dentistry. According to literature, parents' levels of dental fear play a key role in the development of child's dental anxiety. Hypothesis or Aim. We have tried to identify the presence of emotional transmission of dental fear among family me…	A. Lara; A. Crego; M. Romero-Maroto	2012	International Journal of Paediatric Dentistry	22	5	324-330	http://dx.doi.org/10.1111/j.1365-263X.2011.01200.x	Medical Sciences--Dentistry Fear & phobias Fathers Dentistry Children & youth	http://login.ezproxy1.lib.asu.edu/login?url=https://www.proquest.com/scholarly-journals/emotional-contagion-dental-fear-children-fathers/docview/1431986065/se-2?accountid=4485 https://arizona-asu-primo.hosted.exlibrisgroup.com/openurl/01ASU/01ASU_SP?genre=article&atitle=Emotional+contagion+of+dental+fear+to+children%3A+the+fathers%27+mediating+role+in+parental+transfer+of+fear&author=Lara%2C+AMER…	Biological Science Collection
Emotional contagion or symbolic cognition? A social identity perspective on media events	This study aims to understand the psychological mechanisms of the generation of viewers’ emotional reactions in successful media events and the role of social identity in the process. An online survey was conducted among Chinese viewers shortly after an important national ceremony was broadcast in China. A direct route between viewers’ media consumption and emotional arousal and a mediated route …	X. Cui	2018	Journal of Broadcasting & Electronic Media	62	1	91-108	http://dx.doi.org/10.1080/08838151.2017.1402906	emotional contagion symbolic cognition social identity media events Empirical Study Quantitative Study Human Male Female Adulthood (18 yrs & older) Contagion Social Media Identity Formation Emotions article China 2750:Mass Media Communications	http://login.ezproxy1.lib.asu.edu/login?url=https://www.proquest.com/scholarly-journals/emotional-contagion-symbolic-cognition-social/docview/2116171352/se-2?accountid=4485 https://arizona-asu-primo.hosted.exlibrisgroup.com/openurl/01ASU/01ASU_SP?genre=article&atitle=Emotional+contagion+or+symbolic+cognition%3F+A+social+identity+perspective+on+media+events&author=Cui%2C+Xi&volume=62&issue=1&spage…	APA PsycInfo®
Emotional contagion, empathic concern and communicative responsiveness as variables affecting nurses' stress and occupational commitment	Based on data gathered from registered nurses at two hospitals, this research examined the extent to which empathy variables contributed to nursing stress and occupational commitment. The empathy variables examined were emotional contagion (i.e. sharing the emotions of patients), empathic concern (i.e. being concerned for patients) and communicative effectiveness (i.e. effectively communicating w…	B. L. Omdahl; C. O'Donnell	1999	Journal of Advanced Nursing	29	6	1351-1359	10.1046/j.1365-2648.1999.01021.x		https://www.scopus.com/inward/record.uri?eid=2-s2.0-0033145563&doi=10.1046%2fj.1365-2648.1999.01021.x&partnerID=40&md5=dcbd3fa0bb1f1c922275416af3c06ffe	Scopus
Emotional contagion: Dogs and humans show a similar physiological response to human infant crying	Humans respond to an infant crying with an increase in cortisol level and heightened alertness, a response interpreted as emotional contagion, a primitive form of empathy. Previous results are mixed when examining whether dogs might respond similarly to human distress. We examined whether domestic dogs, which have a long history of affiliation with humans, show signs of emotional contagion, testi…	M. H. Yong; T. Ruffman	2014	Behavioural Processes	108		155-165	http://dx.doi.org/10.1016/j.beproc.2014.10.006	Domestic dogs Emotional contagion Cortisol Crying Empirical Study Quantitative Study Human Animal Male Female Adulthood (18 yrs & older) Young Adulthood (18-29 yrs) Interspecies Interaction Contagion Animal Domestication Dogs Physiology Empathy Hydrocortisone Infant Vocalization article New Zealand 2560:Psychophysiology Humans Random Allocation Emotions Behavior, Animal Young Adult Animals Adult	http://login.ezproxy1.lib.asu.edu/login?url=https://www.proquest.com/scholarly-journals/emotional-contagion-dogs-humans-show-similar/docview/1673082845/se-2?accountid=4485 https://arizona-asu-primo.hosted.exlibrisgroup.com/openurl/01ASU/01ASU_SP?genre=article&atitle=Emotional+contagion%3A+Dogs+and+humans+show+a+similar+physiological+response+to+human+infant+crying&author=Yong%2C+Min+Hooi%3BRuffma…	APA PsycInfo®
Emotional contagion: Gender and occupational differences	Studied differences in the susceptibility to primitive emotional contagion among men and women. Study 1 was designed to explore the extent to which gender and occupation affected respondents' self reports of emotional contagion, as measured by the Emotional Contagion (EC) scale. 535 men and 349 women (aged 18–80 yrs) were Ss. Study 2 was designed to determine the extent to which gender affected s…	R. W. Doherty; L. Orimoto; T. M. Singelis; E. Hatfield; J. Hebb	1995	Psychology of Women Quarterly	19	3	355-371	http://dx.doi.org/10.1111/j.1471-6402.1995.tb00080.x	sex & occupation, susceptibility to emotional contagion, 18–80 yr olds, Hawaii Empirical Study Human Adulthood (18 yrs & older) Aged (65 yrs & older) Contagion Occupations Emotions Human Sex Differences article 3100:Personality Psychology	http://login.ezproxy1.lib.asu.edu/login?url=https://www.proquest.com/scholarly-journals/emotional-contagion-gender-occupational/docview/618907564/se-2?accountid=4485 https://arizona-asu-primo.hosted.exlibrisgroup.com/openurl/01ASU/01ASU_SP?genre=article&atitle=Emotional+contagion%3A+Gender+and+occupational+differences&author=Doherty%2C+R.+William%3BOrimoto%2C+Lisa%3BSingelis%2C+Theodore+M.%3BHatf…	APA PsycInfo®
Emotional experiences in the workplace: Biological sex, supervisor nonverbal behaviors, and subordinate susceptibility to emotional contagion	This study aims to investigate the relationship among different types of supervisor nonverbal behaviors, subordinate susceptibility to emotional contagion, and subordinate emotional experience. It also examined the possible interaction effects of nonverbal behaviors, emotional contagion, and both supervisor and subordinate biological sex. N = 669 full-time employees participated in an online surv…	M. Jia; J. Cheng	Psychological Reports	2021	124	4	1687-1714	http://dx.doi.org/10.1177/0033294120940552	Supervisor nonverbal communication workplace emotion susceptibility to emotional contagion sex differences in the workplace Empirical Study Quantitative Study Human Male Female Adulthood (18 yrs & older) Contagion Supervisor Employee Interaction Nonverbal Communication Emotions Human Sex Differences article US 3650:Personnel Attitudes & Job Satisfaction	http://login.ezproxy1.lib.asu.edu/login?url=https://www.proquest.com/scholarly-journals/emotional-experiences-workplace-biological-sex/docview/2558139795/se-2?accountid=4485 https://arizona-asu-primo.hosted.exlibrisgroup.com/openurl/01ASU/01ASU_SP?genre=article&atitle=Emotional+experiences+in+the+workplace%3A+Biological+sex%2C+supervisor+nonverbal+behaviors%2C+and+subordinate+susceptibility+to+em…	APA PsycInfo®
Emotional job demands and burnout among oncology care providers	Examined the relationship between emotional job demands and burnout in oncology care providers. 816 nurses, physicians, and radiotherapy assistants (aged 21–63 yrs) completed questionnaires concerning job demands, job control, and susceptibility to emotional contagion. Results show that emotional job demands significantly contributed to the prediction of burnout. Ss high in susceptibility to emot…	P. M. Le Blanc; A. B. Bakker; M. C. W. Peeters; N. C. A. van Heesch; W. B. Schaufeli	2001	Anxiety, Stress & Coping: An International Journal	14	3	243-263	http://dx.doi.org/10.1080/10615800108248356	emotional job demands burnout oncology care providers nurses physicians radiotherapy assistants job control susceptibility to emotional contagion Empirical Study Human Male Female Adulthood (18 yrs & older) Young Adulthood (18-29 yrs) Thirties (30-39 yrs) Middle Age (40-64 yrs) Medical Personnel Contagion Job Characteristics Oncology Occupational Stress Emotional States Neoplasms Job Demands arti…	http://login.ezproxy1.lib.asu.edu/login?url=https://www.proquest.com/scholarly-journals/emotional-job-demands-burnout-among-oncology-care/docview/619720493/se-2?accountid=4485 https://arizona-asu-primo.hosted.exlibrisgroup.com/openurl/01ASU/01ASU_SP?genre=article&atitle=Emotional+job+demands+and+burnout+among+oncology+care+providers&author=Le+Blanc%2C+Pascale+M.%3BBakker%2C+Arnold+B.%3BPeeters%2C…	APA PsycInfo®
Emotional mimicry in social context: The case of disgust and pride	A recent review on facial mimicry concludes that emotional mimicry is less ubiquitous than has been suggested, and only occurs in interactions that are potentially affiliative (see Hess and Fischer, in revision). We hypothesize that individuals do not mimic facial expressions that can be perceived as offensive, such as disgust, and mimic positive emotion displays, but only when the context is aff…	A. H. Fischer; D. Becker; L. Veenstra	2012	Frontiers in Psychology	3		9	http://dx.doi.org/10.3389/fpsyg.2012.00475	emotional mimicry social context disgust pride facial expressions emotion recognition Empirical Study Quantitative Study Human Male Female Adulthood (18 yrs & older) Social Interaction Mimicry (Biology) article Netherlands 3000:Social Psychology	http://login.ezproxy1.lib.asu.edu/login?url=https://www.proquest.com/scholarly-journals/emotional-mimicry-social-context-case-disgust/docview/1350347566/se-2 https://arizona-asu-primo.hosted.exlibrisgroup.com/openurl/01ASU/01ASU_SP?genre=article&atitle=Emotional+mimicry+in+social+context%3A+The+case+of+disgust+and+pride&author=Fischer%2C+Agneta+H.%3BBecker%2C+Daniela%3BVeenstra%2C+Lotte&volume=3&…	APA PsycInfo®
Emotional mimicry of older adults’ expressions: Effects of partial inclusion in a Cyberball paradigm	As intergenerational interactions increase due to an ageing population, the study of emotion-related responses to the elderly is increasingly relevant. Previous research found mixed results regarding affective mimicry—a measure related to liking and affiliation. In the current study, we investigated emotional mimicry to younger and older actors following an encounter with a younger and older play…	I. Hühnel; J. Kuszynski; J. B. Asendorpf; U. Hess	2018	Cognition and Emotion	32	1	92-101	http://dx.doi.org/10.1080/02699931.2017.1284046	Emotional mimicry Cyberball Social exclusion/inclusion Older adults Empirical Study Quantitative Study Human Male Female Adolescence (13-17 yrs) Adulthood (18 yrs & older) Young Adulthood (18-29 yrs) Thirties (30-39 yrs) Gerontology Social Exclusion Facial Expressions Social Isolation Emotions article Germany 2860:Gerontology Age Factors Humans Facial Expression Affect Young Adult Imitative Behav…	http://login.ezproxy1.lib.asu.edu/login?url=https://www.proquest.com/scholarly-journals/emotional-mimicry-older-adults-expressions/docview/2021769426/se-2?accountid=4485 https://arizona-asu-primo.hosted.exlibrisgroup.com/openurl/01ASU/01ASU_SP?genre=article&atitle=Emotional+mimicry+of+older+adults%26rsquo%3B+expressions%3A+Effects+of+partial+inclusion+in+a+Cyberball+paradigm&author=H%C3%BChnel%2C…	APA PsycInfo®
Emotional reactions to dynamic morphed facial expressions: A new method to induce emotional contagion	In the current study, we tested the utility of a new method developed to study emotional contagion (i.e., the transfer of emotional states between people). Inspired by studies on emotional mimicry - a process that has been postulated as one of the main mechanisms leading to emotional contagion, we created a set of videos showing morphed facial expressions of happiness, sadness, and anger. Followi…	M. Wróbel; M. Olszanowski	2019	Roczniki Psychologiczne	22	1	91-102	10.18290/rpsych.2019.22.1-6		https://www.scopus.com/inward/record.uri?eid=2-s2.0-85065647575&doi=10.18290%2frpsych.2019.22.1-6&partnerID=40&md5=f98a772ea3cbf9eeafab7b3d40b6c34a	Scopus
Emotional responsivity in children with autism, children with other developmental disabilities, and children with typical development	Twenty six children with autism, 24 children with developmental disabilities, and 15 typically developing children participated in tasks in which an adult displayed emotions. Child focus of attention, change in facial tone (i.e., hedonic tone), and latency to changes in tone were measured and summary scores of emotional contagion were created. Group differences existed in the ratio of episodes th…	D. J. Scambler; S. Hepburn; M. D. Rutherford; E. A. Wehner; S. J. Rogers	2007	Journal of Autism and Developmental Disorders	37	3	553-563	http://dx.doi.org/10.1007/s10803-006-0186-y	emotional response autism developmental disabilities developing children facial tone emotional contagion Empirical Study Longitudinal Study Quantitative Study Human Male Female Childhood (birth-12 yrs) Contagion Autism Spectrum Disorders Childhood Development Facial Expressions Emotional Responses article US 3250:Developmental Disorders & Autism Analysis of Variance Autistic Disorder Humans Child…	http://login.ezproxy1.lib.asu.edu/login?url=https://www.proquest.com/scholarly-journals/emotional-responsivity-children-with-autism-other/docview/622058046/se-2?accountid=4485 https://arizona-asu-primo.hosted.exlibrisgroup.com/openurl/01ASU/01ASU_SP?genre=article&atitle=Emotional+responsivity+in+children+with+autism%2C+children+with+other+developmental+disabilities%2C+and+children+with+typical+de…	APA PsycInfo®
Emotions amplify speaker–listener neural alignment	Individuals often align their emotional states during conversation. Here, we reveal how such emotional alignment is reflected in synchronization of brain activity across speakers and listeners. Two “speaker” subjects told emotional and neutral autobiographical stories while their hemodynamic brain activity was measured with functional magnetic resonance imaging (fMRI). The stories were recorded a…	D. Smirnov; H. Saarimäki; E. Glerean; R. Hari; M. Sams; L. Nummenmaa	2019	Human Brain Mapping	40	16	4777-4788	http://dx.doi.org/10.1002/hbm.24736	contagion emotion fMRI speech synchronization Brain Imaging Empirical Study Quantitative Study Human Female Adulthood (18 yrs & older) Young Adulthood (18-29 yrs) Thirties (30-39 yrs) Functional Magnetic Resonance Imaging Audiences Physiological Arousal Blood Flow Conversation Emotional States Emotions article Finland 2520:Neuropsychology & Neurology	http://login.ezproxy1.lib.asu.edu/login?url=https://www.proquest.com/scholarly-journals/emotions-amplify-speaker-listener-neural/docview/2273352931/se-2 https://arizona-asu-primo.hosted.exlibrisgroup.com/openurl/01ASU/01ASU_SP?genre=article&atitle=Emotions+amplify+speaker%26ndash%3Blistener+neural+alignment&author=Smirnov%2C+Dmitry%3BSaarim%C3%A4ki%2C+Heini%3BGlerean%2C+Enrico%3BHari%2C+Riitta%3B…	APA PsycInfo®
Emotions as proximal causes of word of mouth: A nonlinear approach	Service research tends to operationalize word of mouth (WOM) behavior as one of the many responses to service satisfaction. In this sense, little is known about its antecedents or moderators. The objective of this study was to investigate the role of customers’ emotions during service experiences on WOM, applying nonlinear techniques and exploring the moderating role of customers’ propensity for …	R. R. Lopes; J. Navarro; A. J. Silva	2018	Nonlinear Dynamics, Psychology, and Life Sciences	22	1	103-125		word of mouth emotions emotional contagion nonlinear methods Empirical Study Quantitative Study Human Male Female Adulthood (18 yrs & older) Young Adulthood (18-29 yrs) Thirties (30-39 yrs) Middle Age (40-64 yrs) Aged (65 yrs & older) Contagion Interpersonal Influences Consumer Behavior Nonlinear Regression Consumer Research article 3920:Consumer Attitudes & Behavior 2240:Statistics & Mathematics	http://login.ezproxy1.lib.asu.edu/login?url=https://www.proquest.com/scholarly-journals/emotions-as-proximal-causes-word-mouth-nonlinear/docview/2126640545/se-2?accountid=4485 https://arizona-asu-primo.hosted.exlibrisgroup.com/openurl/01ASU/01ASU_SP?genre=article&atitle=Emotions+as+proximal+causes+of+word+of+mouth%3A+A+nonlinear+approach&author=Lopes%2C+Rita+Rueff%3BNavarro%2C+Jos%C3%A9%3BSilva%2…	APA PsycInfo®
Empathy and burnout in human service work: An extension of a communication model	Extended the empathic communication model of burnout (K. I. Miller et al; see record 1989-20391-001), which considers the differential effects of 2 types of empathy (empathic concern and emotional contagion) on communicative responsiveness and subsequent burnout among human service workers. Survey data from 172 workers who provide services to the homeless were used to test the fit of the model to…	K. Miller; M. Birkholt; C. Scott; C. Stage	1995	Communication Research	22	2	123-147	http://dx.doi.org/10.1177/009365095022002001	effects of empathic concern & emotional contagion & contextual variables, communicative responsiveness & subsequent burnout in empathic communication model of burnout, human services workers Empirical Study Human Adulthood (18 yrs & older) Interpersonal Communication Social Workers Human Services Empathy Models Occupational Stress article 3430:Professional Personnel Attitudes & Characteristics	http://login.ezproxy1.lib.asu.edu/login?url=https://www.proquest.com/scholarly-journals/empathy-burnout-human-service-work-extension/docview/618677443/se-2?accountid=4485 https://arizona-asu-primo.hosted.exlibrisgroup.com/openurl/01ASU/01ASU_SP?genre=article&atitle=Empathy+and+burnout+in+human+service+work%3A+An+extension+of+a+communication+model&author=Miller%2C+Katherine%3BBirkholt%2C+Marty%3BS…	APA PsycInfo®
Empathy and emotional contagion as a link between recognized and felt emotions in music listening	Previous studies have shown that there is a difference between recognized and induced emotion in music listening. In this study, empathy is tested as a possible moderator between recognition and induction that is, on its own, moderated via music preference evaluations and other individual and situational features. Preference was also tested to determine whether it had an effect on measures of emo…	H. Egermann; S. McAdams	2013	Music Perception	31	2	139-156	http://dx.doi.org/10.1525/mp.2013.31.2.139	empathy emotional contagion emotional states music listening Empirical Study Quantitative Study Human Male Female Adulthood (18 yrs & older) Contagion Music Perception article Germany 2610:Literature & Fine Arts	http://login.ezproxy1.lib.asu.edu/login?url=https://www.proquest.com/scholarly-journals/empathy-emotional-contagion-as-link-between/docview/1477172040/se-2?accountid=4485 https://arizona-asu-primo.hosted.exlibrisgroup.com/openurl/01ASU/01ASU_SP?genre=article&atitle=Empathy+and+emotional+contagion+as+a+link+between+recognized+and+felt+emotions+in+music+listening&author=Egermann%2C+Hauke%3BMcAdams%…	APA PsycInfo®
Empathy in cooperative versus non-cooperative situations: The contribution of self-report measures and autonomic responses	Shared representations, emotion comprehension, and emotion regulation constitute the basic macro components of social empathy. The present study integrated two different measures of empathic behavior in a social context: verbal self-report measures (empathic response, emotional involvement and emotional significance, and valence), and autonomic responses (facial expression-corrugator supercilii a…	M. Balconi; A. Bortolotti	2012	Applied Psychophysiology and Biofeedback	37	3	161-169	http://dx.doi.org/10.1007/s10484-012-9188-z	autonomic responses self report measures emotion comprehension emotion regulation social empathy facial expressions cooperative vs noncooperative situations Empirical Study Quantitative Study Human Male Female Adulthood (18 yrs & older) Young Adulthood (18-29 yrs) Thirties (30-39 yrs) Measurement Emotional Regulation Cooperation Autonomic Nervous System Empathy Self-Report Comprehension article 2…	http://login.ezproxy1.lib.asu.edu/login?url=https://www.proquest.com/scholarly-journals/empathy-cooperative-versus-non-situations/docview/1282240618/se-2?accountid=4485 https://arizona-asu-primo.hosted.exlibrisgroup.com/openurl/01ASU/01ASU_SP?genre=article&atitle=Empathy+in+cooperative+versus+non-cooperative+situations%3A+The+contribution+of+self-report+measures+and+autonomic+responses&author=Bal…	APA PsycInfo®
Empathy, Einfühlung, and aesthetic experience: The effect of emotion contagion on appreciation of representational and abstract art using fEMG and SCR	[Correction Notice: An Erratum for this article was reported in Vol 19(2) of Cognitive Processing (see record 2018-26156-001). Unfortunately, the given name and family name of the corresponding author Dr. Gernot Gerger were incorrectly published in the original publication. The correct given name and family name should read as ‘Gernot’ and ‘Gerger’, respectively.] Since the advent of the concept …	G. Gerger; M. Pelowski; H. Leder	2018	Cognitive Processing	19	2	147-165	http://dx.doi.org/10.1007/s10339-017-0800-2	Empathy Emotion contagion Art Empirical Study Quantitative Study Human Male Female Adulthood (18 yrs & older) Contagion Emotions Aesthetic Preferences article 3120:Personality Traits & Processes	http://login.ezproxy1.lib.asu.edu/login?url=https://www.proquest.com/scholarly-journals/empathy-einfühlung-aesthetic-experience-effect/docview/1880371121/se-2?accountid=4485 https://arizona-asu-primo.hosted.exlibrisgroup.com/openurl/01ASU/01ASU_SP?genre=article&atitle=Empathy%2C+Einf%26uuml%3Bhlung%2C+and+aesthetic+experience%3A+The+effect+of+emotion+contagion+on+appreciation+of+representational+…	APA PsycInfo®
Empathy, emotional contagion, and rapid facial reactions to angry and happy facial expressions	The aim was to explore whether emotional empathy is related to the capacity to react with rapid facial reactions to facial expressions of emotion, and if emotional empathy is related to the ability to experience a similar emotion as expressed by another person. People high or low in emotional empathy were exposed to pictures of happy and angry faces while their facial electromyography from the zy…	U. Dimberg; M. Thunberg	2012	PsyCh Journal	1	2	118-127	http://dx.doi.org/10.1002/pchj.4	emotion emotional contagion empathy facial EMG reactions facial expressions Empirical Study Interview Quantitative Study Human Male Female Adulthood (18 yrs & older) Contagion Mimicry (Biology) article Sweden 2323:Visual Perception	http://login.ezproxy1.lib.asu.edu/login?url=https://www.proquest.com/scholarly-journals/empathy-emotional-contagion-rapid-facial/docview/1805492301/se-2?accountid=4485 https://arizona-asu-primo.hosted.exlibrisgroup.com/openurl/01ASU/01ASU_SP?genre=article&atitle=Empathy%2C+emotional+contagion%2C+and+rapid+facial+reactions+to+angry+and+happy+facial+expressions&author=Dimberg%2C+Ulf%3BThunberg%2C+M…	APA PsycInfo®
Evaluating the relation between psychopathy and affective empathy: Two preliminary studies	It is widely believed that impairment in an ability to experience affective empathy for others is a central feature of psychopathy. The authors tested this assumption by covertly manipulating and measuring state experiences of emotional contagion and empathic concern in college undergraduates and male forensic inpatients. Surprisingly, they found little evidence of a negative association between …	D. A. Lishner; M. J. Vitacco; P. Y. Hong; J. Mosley; K. Miska; E. L. Stocks	2012	International Journal of Offender Therapy and Comparative Criminology	56	8	1161-1181	http://dx.doi.org/10.1177/0306624X11421891	psychopathy affective empathy emotional contagion Empirical Study Quantitative Study Human Male Female Inpatient Adulthood (18 yrs & older) Young Adulthood (18-29 yrs) Thirties (30-39 yrs) Middle Age (40-64 yrs) Contagion Empathy Emotional States article US 3230:Behavior Disorders & Antisocial Behavior Humans Middle Aged Commitment of Mentally Ill Psychometrics Social Facilitation Affect Emotions…	http://login.ezproxy1.lib.asu.edu/login?url=https://www.proquest.com/scholarly-journals/evaluating-relation-between-psychopathy-affective/docview/1319380851/se-2?accountid=4485 https://arizona-asu-primo.hosted.exlibrisgroup.com/openurl/01ASU/01ASU_SP?genre=article&atitle=Evaluating+the+relation+between+psychopathy+and+affective+empathy%3A+Two+preliminary+studies&author=Lishner%2C+David+A.%3BVitac…	APA PsycInfo®
Evidence for Unintentional Emotional Contagion Beyond Dyads	Little is known about the spread of emotions beyond dyads. Yet, it is of importance for explaining the emergence of crowd behaviors. Here, we experimentally addressed whether emotional homogeneity within a crowd might result from a cascade of local emotional transmissions where the perception of another’s emotional expression produces, in the observer's face and body, sufficient information to al…	G. Dezecache; L. Conty; M. Chadwick; L. Philip; R. Soussignan; D. Sperber; J. Grèzes	2013	PLoS One	8	6		http://dx.doi.org/10.1371/journal.pone.0067371	Sciences: Comprehensive Works Emotions Face Fear Face recognition Electromyography Behavior Collective human behavior Signal filtering Skin Physiology Cues Conspecifics Skin conductance response Studies Resistance Personality Pattern recognition Conductance Neurosciences Social psychology Influence Cognition & reasoning Homogeneity France	http://login.ezproxy1.lib.asu.edu/login?url=https://www.proquest.com/scholarly-journals/evidence-unintentional-emotional-contagion-beyond/docview/1372350715/se-2 https://arizona-asu-primo.hosted.exlibrisgroup.com/openurl/01ASU/01ASU_SP?genre=article&atitle=Evidence+for+Unintentional+Emotional+Contagion+Beyond+Dyads&author=Dezecache%2C+Guillaume%3BConty%2C+Laurence%3BChadwick%2C+Michele%3BPhilip%2…	Biological Science Collection
Examination of emotional contagion and social anxiety using novel video stimuli	ABSTRACT Background and Objectives Socially anxious individuals often exhibit signs of anxiety that might elicit discomfort in others and negatively influence their interactions, due in part to emotional contagion. However, there is limited research examining the phenomenon of emotional contagion in social anxiety, which is the topic of the current study. Design and Methods An experimental design…	P. V. Shaw; G. A. Wilson; M. M. Antony	2020	Anxiety, Stress & Coping: An International Journal				http://dx.doi.org/10.1080/10615806.2020.1839729	Social anxiety emotional contagion interpersonal functioning No terms assigned article 3200:Psychological & Physical Disorders	http://login.ezproxy1.lib.asu.edu/login?url=https://www.proquest.com/scholarly-journals/examination-emotional-contagion-social-anxiety/docview/2457719739/se-2?accountid=4485 https://arizona-asu-primo.hosted.exlibrisgroup.com/openurl/01ASU/01ASU_SP?genre=article&atitle=Examination+of+emotional+contagion+and+social+anxiety+using+novel+video+stimuli&author=Shaw%2C+Pam+V.%3BWilson%2C+Gillian+A.%3BAnt…	APA PsycInfo®
Experimental evidence of massive-scale emotional contagion through social networks	Emotional states can be transferred to others via emotional contagion, leading people to experience the same emotions without their awareness. Emotional contagion is well established in laboratory experiments, with people transferring positive and negative emotions to others. Data from a large real-world social network, collected over a 20-y period suggests that longer-lasting moods (e.g., depres…	A. D. I. Kramer; J. E. Guillory; J. T. Hancock	2014	PNAS Proceedings of the National Academy of Sciences of the United States of America	111	24	8788-8790	http://dx.doi.org/10.1073/pnas.1320040111	emotional contagion online social networks social media empathy happiness Empirical Study Quantitative Study Human Contagion Emotional States article 2750:Mass Media Communications 3120:Personality Traits & Processes Imitative Behavior User-Computer Interface Social Behavior Humans Social Support Social Facilitation Software Internet Affect Emotions	http://login.ezproxy1.lib.asu.edu/login?url=https://www.proquest.com/scholarly-journals/experimental-evidence-massive-scale-emotional/docview/1547268793/se-2 https://arizona-asu-primo.hosted.exlibrisgroup.com/openurl/01ASU/01ASU_SP?genre=article&atitle=Experimental+evidence+of+massive-scale+emotional+contagion+through+social+networks&author=Kramer%2C+Adam+D.+I.%3BGuillory%2C+Jamie+E.%3BHancock%2C…	APA PsycInfo®
Experimental investigation of cognitive and affective empathy in borderline personality disorder: Effects of ambiguity in multimodal social information processing	Borderline personality disorder (BPD) is characterized by affective instability and interpersonal problems. In the context of social interaction, impairments in empathy are proposed to result in inadequate social behavior. In contrast to findings of reduced cognitive empathy, some authors suggested enhanced emotional empathy in BPD. It was investigated whether ambiguity leads to decreased cogniti…	I. Niedtfeld	2017	Psychiatry Research	253		58-63	http://dx.doi.org/10.1016/j.psychres.2017.03.037	Borderline Personality Disorder Empathy Emotional intelligence Facial expressions Nonverbal Communication Empirical Study Quantitative Study Human Female Adulthood (18 yrs & older) Symptoms article Germany 3217:Personality Disorders Social Behavior Humans Facial Expression Adult Cognition Affect Interpersonal Relations Case-Control Studies Emotions	http://login.ezproxy1.lib.asu.edu/login?url=https://www.proquest.com/scholarly-journals/experimental-investigation-cognitive-affective/docview/1937526873/se-2?accountid=4485 https://arizona-asu-primo.hosted.exlibrisgroup.com/openurl/01ASU/01ASU_SP?genre=article&atitle=Experimental+investigation+of+cognitive+and+affective+empathy+in+borderline+personality+disorder%3A+Effects+of+ambiguity+in+multim…	APA PsycInfo®
Explaining affective linkages in teams: Individual differences in susceptibility to contagion and individualism-collectivism	To expand on the understanding of how affective states are linked within teams, the authors describe a longitudinal study examining the linkages between team members' affective states over time. In a naturalistic team performance setting, they found evidence that the average affective state of the other team members was related to an individual team member's affect over time, even after controlli…	R. Ilies; D. T. Wagner; F. P. Morgeson	2007	Journal of Applied Psychology	92	4	1140-1148	http://dx.doi.org/10.1037/0021-9010.92.4.1140	affect emotion teams emotional contagion collectivism Empirical Study Quantitative Study Human Male Female Adulthood (18 yrs & older) Contagion Group Performance Emotions Emotional States article US 3630:Personnel Evaluation & Job Performance Humans Cooperative Behavior Individuality Adult	http://login.ezproxy1.lib.asu.edu/login?url=https://www.proquest.com/scholarly-journals/explaining-affective-linkages-teams-individual/docview/621792561/se-2 https://arizona-asu-primo.hosted.exlibrisgroup.com/openurl/01ASU/01ASU_SP?genre=article&atitle=Explaining+affective+linkages+in+teams%3A+Individual+differences+in+susceptibility+to+contagion+and+individualism-collectivism&author=Ilies%2C+Rem…	APA PsycInfo®
Exploring collective emotion transmission in face-to-face interactions	Collective emotion is the synchronous convergence of an effective response across individuals toward a specific event or object. Previous studies have focused on the transmission of cyber collective emotion; however, little attention has been paid to the transmission of collective emotion in face-to-face interactions. Using an experimental design, we examined how emotions are transmitted from som…	W. Zheng; A. Yu; P. Fang; K. Peng	2020	PLoS ONE	15	8	11	http://dx.doi.org/10.1371/journal.pone.0236953	emotion transmission collective emotion face-to-face interactions emotional circle individual differences emotional contagion Empirical Study Qualitative Study Human Male Female Childhood (birth-12 yrs) School Age (6-12 yrs) Adolescence (13-17 yrs) Anger Knowledge Transfer Contagion Disgust Interpersonal Interaction Middle School Students Collective Behavior Group Dynamics Emotional States Emotio…	http://login.ezproxy1.lib.asu.edu/login?url=https://www.proquest.com/scholarly-journals/exploring-collective-emotion-transmission-face/docview/2572991686/se-2?accountid=4485 https://arizona-asu-primo.hosted.exlibrisgroup.com/openurl/01ASU/01ASU_SP?genre=article&atitle=Exploring+collective+emotion+transmission+in+face-to-face+interactions&author=Zheng%2C+Wen%3BYu%2C+Ailin%3BFang%2C+Ping%3BPeng%2C+…	APA PsycInfo®
Exploring the moderating effect of susceptibility to emotional contagion in the crossover of work–family conflict in supervisor–subordinate dyads in India	Purpose: The purpose of this paper is to study the applicability of a crossover model of work–family conflict (WFC) in the work setting among supervisor–subordinate dyads. It examines the positive association between supervisor’s WFC and subordinate’s WFC and analyses the moderating effect of subordinate’s susceptibility to emotional contagion (SEC). Design/methodology/approach: Data were gathere…	R. Baral; P. Sampath	2019	Personnel Review	48	5	1336-1356	http://dx.doi.org/10.1108/PR-05-2017-0139	work–family conflict work-life balance emotional contagion supervisor–subordinate dyad Empirical Study Quantitative Study Human Male Female Adulthood (18 yrs & older) Conflict Experiences (Events) Organizations Questionnaires Family Work Relationship Management Personnel Dyads Individual Differences Emotions article India 3600:Industrial & Organizational Psychology	http://login.ezproxy1.lib.asu.edu/login?url=https://www.proquest.com/scholarly-journals/exploring-moderating-effect-susceptibility/docview/2504835764/se-2?accountid=4485 https://arizona-asu-primo.hosted.exlibrisgroup.com/openurl/01ASU/01ASU_SP?genre=article&atitle=Exploring+the+moderating+effect+of+susceptibility+to+emotional+contagion+in+the+crossover+of+work%26ndash%3Bfamily+conflict+in+supervi…	APA PsycInfo®
Exposure to violence reduces empathetic responses to other’s pain	Past researches showed that empathy for pain not only triggers a resonance mechanism between other and self, but also is modulated by contextual factors. Using functional magnetic resonance imaging, the present study demonstrated that short-term media violence exposure reduced both pain ratings and also the activation of anterior insula and anterior mid-cingulate cortex to other’s pain. Thus, vio…	X. Guo; L. Zheng; H. Wang; L. Zhu; J. Li; Q. Wang; Z. Dienes; Z. Yang	2013	Brain and Cognition	82	2	187-191	http://dx.doi.org/10.1016/j.bandc.2013.04.005	violence exposure empathy for pain cingulate cortex physiology Brain Imaging Empirical Study Quantitative Study Human Male Female Adulthood (18 yrs & older) Young Adulthood (18-29 yrs) Thirties (30-39 yrs) Pain Exposure to Violence Empathy article China 2540:Physiological Processes Brain Violence Humans Magnetic Resonance Imaging Functional Neuroimaging Image Processing, Computer-Assisted Brain M…	http://login.ezproxy1.lib.asu.edu/login?url=https://www.proquest.com/scholarly-journals/exposure-violence-reduces-empathetic-responses/docview/1440031627/se-2?accountid=4485 https://arizona-asu-primo.hosted.exlibrisgroup.com/openurl/01ASU/01ASU_SP?genre=article&atitle=Exposure+to+violence+reduces+empathetic+responses+to+other%26rsquo%3Bs+pain&author=Guo%2C+Xiuyan%3BZheng%2C+Li%3BWang%2C+Hongyi%3B…	APA PsycInfo®
Facial and emotional reactions to Duchenne and non-Duchenne smiles	The purpose of the study was to investigate facial and emotional reactions while viewing two different types of smiles and the relation of emotional empathy to these reactions. Facial EMG was recorded from the orbicularis oculi and zygomaticus major muscle regions while subjects individually watched two blocks of stimuli. One block included posed facial expressions of the Duchenne smile (a felt s…	V. Surakka; J. K. Hietanen	1998	International Journal of Psychophysiology	29	1	23-33	10.1016/S0167-8760(97)00088-3		https://www.scopus.com/inward/record.uri?eid=2-s2.0-0031781767&doi=10.1016%2fS0167-8760%2897%2900088-3&partnerID=40&md5=6ccea25fc7254667d29d903baef9e5b8	Scopus
Facial electromyographic responses to vocal affect expressions	In this study we investigated facial electromyographic (EMG) responses to vocal affect expressions. We also measured emotion-related action tendencies by requesting the Ss to indicate their tendency to approach or withdraw from the person uttering the stimulus word. In addition, emotional contagion (EC) was measured with a questionnaire-based scale. The results showed that hearing the expression …	J. K. Hietanen; V. Surakka; I. Linnankoski	1998	Psychophysiology	35	5	530-536	http://dx.doi.org/10.1017/S0048577298970445	facial electromyographic responses to vocal affect expressions, 16–40 yr olds Empirical Study Human Male Female Adolescence (13-17 yrs) Adulthood (18 yrs & older) Young Adulthood (18-29 yrs) Thirties (30-39 yrs) Middle Age (40-64 yrs) Contagion Prosody Facial Expressions Vocalization Electromyography Emotional Responses article 2560:Psychophysiology Anger Facial Muscles Acoustic Stimulation Human…	http://login.ezproxy1.lib.asu.edu/login?url=https://www.proquest.com/scholarly-journals/facial-electromyographic-responses-vocal-affect/docview/619357127/se-2?accountid=4485 https://arizona-asu-primo.hosted.exlibrisgroup.com/openurl/01ASU/01ASU_SP?genre=article&atitle=Facial+electromyographic+responses+to+vocal+affect+expressions&author=Hietanen%2C+Jari+K.%3BSurakka%2C+Viekko%3BLinnankoski%2C+Ilk…	APA PsycInfo®
Facial EMG reactions to facial expressions: A case of facial emotional contagion?	Examined whether Ss exposed to stimuli of facial expressions respond with facial electromyographic (EMG) reactions, and whether men and women differ in facial EMG intensity. A total of 52 men and 52 women participated in 2 experiments. Results show that Ss responded with facial EMG activity over the corrugator supercilii, the zygomatic major, the lateral frontalis, the depressor supercilii, and t…	L.-O. Lundqvist	1995	Scandinavian Journal of Psychology	36	2	130-141	http://dx.doi.org/10.1111/j.1467-9450.1995.tb00974.x	facial EMG reactions to facial expressions, male vs female college students, Sweden Empirical Study Human Adulthood (18 yrs & older) Contagion Electromyography Facial Expressions Human Sex Differences article 2530:Electrophysiology Imitative Behavior Facial Muscles Humans Arousal Facial Expression Adult Female Male Emotions	http://login.ezproxy1.lib.asu.edu/login?url=https://www.proquest.com/scholarly-journals/facial-emg-reactions-expressions-case-emotional/docview/618794755/se-2?accountid=4485 https://arizona-asu-primo.hosted.exlibrisgroup.com/openurl/01ASU/01ASU_SP?genre=article&atitle=Facial+EMG+reactions+to+facial+expressions%3A+A+case+of+facial+emotional+contagion%3F&author=Lundqvist%2C+Lars-Olov&volume=36&issu…	APA PsycInfo®
Facial expressions are contagious	Explored the facial muscle responses to exposure to stimuli of facial expressions (FEs) that correspond to specific emotional experiences; and whether FEs are contagious. 56 Ss (mean age 26.4 yrs) were exposed individually to slides of males and females from P. Ekman and W. V. Friesen's set (1976) displaying sadness, anger, fear, surprise, disgust, happiness and neutral FEs. Bipolar EMG recording…	L.-O. Lundqvist; U. Dimberg	1995	Journal of Psychophysiology	9	3	203-211		facial expression stimuli, facial muscle responses & emotional contagion, adults, Sweden Empirical Study Human Adulthood (18 yrs & older) Contagion Pictorial Stimuli Facial Muscles Facial Expressions Emotional Responses article 2560:Psychophysiology	http://login.ezproxy1.lib.asu.edu/login?url=https://www.proquest.com/scholarly-journals/facial-expressions-are-contagious/docview/618938723/se-2?accountid=4485 https://arizona-asu-primo.hosted.exlibrisgroup.com/openurl/01ASU/01ASU_SP?genre=article&atitle=Facial+expressions+are+contagious&author=Lundqvist%2C+Lars-Olov%3BDimberg%2C+Ulf&volume=9&issue=3&spage=203&date=1995&rft.btitle=&rft.jtitle=Jou…	APA PsycInfo®
Facial mimicry and emotional contagion to dynamic emotional facial expressions and their influence on decoding accuracy	Assessed whether individuals mimic and show emotional contagion in response to relatively weak and idiosyncratic dynamic facial expressions of emotions similar to those encountered in everyday life. Furthermore, the question of whether mimicry leads to emotional contagion and in turn facilitates emotion recognition was addressed. Forty-one female participants (mean age 24 yrs) rated a series of s…	U. Hess; S. Blairy	2001	International Journal of Psychophysiology	40	2	129-141	http://dx.doi.org/10.1016/S0167-8760(00)00161-6	idiosyncratic facial expressions of emotion, mimicry & emotional contagion & recognition, adult females Empirical Study Human Female Adulthood (18 yrs & older) Facial Expressions Mimicry (Biology) Emotional Responses Emotions Canada article 2360:Motivation & Emotion Anger Happiness Facial Muscles Social Perception Humans Facial Expression Adult Electromyography	http://login.ezproxy1.lib.asu.edu/login?url=https://www.proquest.com/scholarly-journals/facial-mimicry-emotional-contagion-dynamic/docview/619674643/se-2?accountid=4485 https://arizona-asu-primo.hosted.exlibrisgroup.com/openurl/01ASU/01ASU_SP?genre=article&atitle=Facial+mimicry+and+emotional+contagion+to+dynamic+emotional+facial+expressions+and+their+influence+on+decoding+accuracy&author=Hess%2C+…	APA PsycInfo®
Facial reactions to face representations in art: An electromyography study	Facial mimicry is a reaction to facial expressions. It plays a role in social interaction. Indeed, scholars associated facial mimicry with emotional contagion and understanding others' mental states such as intentions. This is the case for facial mimicry toward human facial expressions, but we know that facial expressions are widely depicted in art through face representations (visual creations t…	A. Achour-Benallegue; D. Amarantini; P.-V. Paubel; J. Pelletier; G. Kaminski	2021	Psychology of Aesthetics, Creativity, and the Arts				http://dx.doi.org/10.1037/aca0000423	electromyography facial mimicry faces in art emotional contagion art agency Empirical Study Quantitative Study Human Male Female Adulthood (18 yrs & older) Young Adulthood (18-29 yrs) Thirties (30-39 yrs) Middle Age (40-64 yrs) Cognitive Processes Contagion Art Agency Mouth (Anatomy) Intention Facial Expressions Social Interaction article France 2530:Electrophysiology	http://login.ezproxy1.lib.asu.edu/login?url=https://www.proquest.com/scholarly-journals/facial-reactions-face-representations-art/docview/2579735303/se-2?accountid=4485 https://arizona-asu-primo.hosted.exlibrisgroup.com/openurl/01ASU/01ASU_SP?genre=article&atitle=Facial+reactions+to+face+representations+in+art%3A+An+electromyography+study&author=Achour-Benallegue%2C+Amel%3BAmarantini%2C+David%3BP…	APA PsycInfo®
Forecasting the influence of customer-related micro-events on employees’ emotional, attitudinal and physiological responses	The affective events theory proposes that daily events elicit affective reactions on workers that, over time, influence affective and judgment-driven behaviors. It also suggests that this relation is moderated by dispositions and appraisals. On the other hand, the social interaction model argues that the impact of emotions is moderated by how individuals regulate them. This study aimed to: (1) in…	R. R. Lopes; J. Navarro; A. Caetano; A. J. Silva	2017	European Journal of Work and Organizational Psychology	26	6	779-797	http://dx.doi.org/10.1080/1359432X.2017.1360286	Emotions at work emotional contagion customer behaviour cardiovascular efficiency turnover intentions Empirical Study Longitudinal Study Quantitative Study Human Male Female Adulthood (18 yrs & older) Young Adulthood (18-29 yrs) Thirties (30-39 yrs) Middle Age (40-64 yrs) Employee Attitudes Cardiovascular System Physiological Correlates Emotional States article 3650:Personnel Attitudes & Job Sati…	http://login.ezproxy1.lib.asu.edu/login?url=https://www.proquest.com/scholarly-journals/forecasting-influence-customer-related-micro/docview/2084062918/se-2 https://arizona-asu-primo.hosted.exlibrisgroup.com/openurl/01ASU/01ASU_SP?genre=article&atitle=Forecasting+the+influence+of+customer-related+micro-events+on+employees%26rsquo%3B+emotional%2C+attitudinal+and+physiological+responses&author=Lope…	APA PsycInfo®
Frontal brain asymmetry and affective flexibility in an emotional contagion paradigm	This study was aimed at examining the relation of an individual’s EEG asymmetry in the lateral frontal cortex, assessed in resting conditions, to affective flexibility. An auditory paradigm was used to induce negative (sad) and positive (cheerful) affective states, and state-dependent shifts of dorsolateral EEG asymmetry in response to and after the emotional provocations were observed. A Left > …	I. Papousek; E. M. Reiser; B. Weber; H. H. Freudenthaler; G. Schulter	2012	Psychophysiology	49	4	489-498	http://dx.doi.org/10.1111/j.1469-8986.2011.01324.x	hemispheric asymmetry affective flexibility emotional contagion paradigm electroencephalography Empirical Study Quantitative Study Human Male Female Adulthood (18 yrs & older) Young Adulthood (18-29 yrs) Thirties (30-39 yrs) Adaptability (Personality) Contagion Frontal Lobe Lateral Dominance Affective Valence article 2530:Electrophysiology	http://login.ezproxy1.lib.asu.edu/login?url=https://www.proquest.com/scholarly-journals/frontal-brain-asymmetry-affective-flexibility/docview/1011274505/se-2?accountid=4485 https://arizona-asu-primo.hosted.exlibrisgroup.com/openurl/01ASU/01ASU_SP?genre=article&atitle=Frontal+brain+asymmetry+and+affective+flexibility+in+an+emotional+contagion+paradigm&author=Papousek%2C+Ilona%3BReiser%2C+Eva+M.%3B…	APA PsycInfo®
Gelotophobia, emotion-related skills and responses to the affective states of others	Gelotophobia (the fear of being laughed at) has recently been introduced as an individual difference variable that is not only relevant in clinical practice but also as part of a normal variant of personality. Observations of several emotion-related concomitants of gelotophobia suggested that gelotophobic individuals may be inapt or insecure with regard to the habitual use of certain emotion-rela…	I. Papousek; W. Ruch; H. H. Freudenthaler; E. Kogler; B. Lang; G. Schulter	2009	Personality and Individual Differences	47	1	58-63	http://dx.doi.org/10.1016/j.paid.2009.01.047	gelotophobia emotional intelligence affective states individual differences personality traits Empirical Study Quantitative Study Human Female Adulthood (18 yrs & older) Young Adulthood (18-29 yrs) Thirties (30-39 yrs) Middle Age (40-64 yrs) Emotional Regulation Phobias Social Perception article 3120:Personality Traits & Processes	http://login.ezproxy1.lib.asu.edu/login?url=https://www.proquest.com/scholarly-journals/gelotophobia-emotion-related-skills-responses/docview/621933559/se-2?accountid=4485 https://arizona-asu-primo.hosted.exlibrisgroup.com/openurl/01ASU/01ASU_SP?genre=article&atitle=Gelotophobia%2C+emotion-related+skills+and+responses+to+the+affective+states+of+others&author=Papousek%2C+Ilona%3BRuch%2C+Willibald%…	APA PsycInfo®
Gender differences in facial imitation and verbally reported emotional contagion from spontaneous to emotionally regulated processing levels	Previous studies on gender differences in facial imitation and verbally reported emotional contagion have investigated emotional responses to pictures of facial expressions at supraliminal exposure times. The aim of the present study was to investigate how gender differences are related to different exposure times, representing information processing levels from subliminal (spontaneous) to supral…	M. Sonnby-Borgström; P. Jönsson; O. Svensson	2008	Scandinavian Journal of Psychology	49	2	111-122	http://dx.doi.org/10.1111/j.1467-9450.2008.00626.x	gender differences facial imitation emotional contagion spontaneity emotional regulation Empirical Study Quantitative Study Human Male Female Adulthood (18 yrs & older) Contagion Facial Expressions Emotional Responses Human Sex Differences article Sweden 2360:Motivation & Emotion Verbal Behavior Facial Muscles Humans Facial Expression Cognition Empathy Subliminal Stimulation Self Disclosure Emoti…	http://login.ezproxy1.lib.asu.edu/login?url=https://www.proquest.com/scholarly-journals/gender-differences-facial-imitation-verbally/docview/622146266/se-2?accountid=4485 https://arizona-asu-primo.hosted.exlibrisgroup.com/openurl/01ASU/01ASU_SP?genre=article&atitle=Gender+differences+in+facial+imitation+and+verbally+reported+emotional+contagion+from+spontaneous+to+emotionally+regulated+processing…	APA PsycInfo®
Gender differences in the perceived impact that athlete leaders have on team member emotional states	Emotional contagion has been recognized as a variable influencing individual behaviour and team functioning. In particular, leaders within the team have been suggested to have a significant impact on their teammates through the expression of their emotions. As a result, the aim of this study was to provide greater insight into how different athlete leaders impact the emotional state of their team…	S. T. Cotterill; B. G. Clarkson; K. Fransen	2020	Journal of Sports Sciences	38	10	1181-1185	http://dx.doi.org/10.1080/02640414.2020.1745460	Sports And Games Emotional contagion gender athlete leadership leadership roles peer leadership Athletes Gender differences Emotions Sex differences Leadership	http://login.ezproxy1.lib.asu.edu/login?url=https://www.proquest.com/scholarly-journals/gender-differences-perceived-impact-that-athlete/docview/2404745495/se-2?accountid=4485 https://arizona-asu-primo.hosted.exlibrisgroup.com/openurl/01ASU/01ASU_SP?genre=article&atitle=Gender+differences+in+the+perceived+impact+that+athlete+leaders+have+on+team+member+emotional+states&author=Cotterill%2C+Stewart…	Biological Science Collection; Sports Medicine & Education Index
Group emotional contagion and complaint intentions in group service failure: The role of group size and group familiarity	Service failure is well documented in service marketing literature, which mainly focuses on service interactions between employees and individual customers. However, prior research has not examined customers’ emotional and behavioral responses during group service failure—that is, a service involving a group of customers who do not meet the expectations of all or the majority of the customers. Co…	J. Du; X. Fan; T. Feng	2014	Journal of Service Research	17	3	326-338	http://dx.doi.org/10.1177/1094670513519290	complaint intention group emotional contagion group service failure group size group familiarity anger Empirical Study Quantitative Study Human Male Female Adulthood (18 yrs & older) Contagion Intention Familiarity Emotions Failure article China 3920:Consumer Attitudes & Behavior	http://login.ezproxy1.lib.asu.edu/login?url=https://www.proquest.com/scholarly-journals/group-emotional-contagion-complaint-intentions/docview/1547275637/se-2?accountid=4485 https://arizona-asu-primo.hosted.exlibrisgroup.com/openurl/01ASU/01ASU_SP?genre=article&atitle=Group+emotional+contagion+and+complaint+intentions+in+group+service+failure%3A+The+role+of+group+size+and+group+familiarity&author…	APA PsycInfo®
Heightened emotional contagion in mild cognitive impairment and Alzheimer’s disease is associated with temporal lobe degeneration	Emotional changes are common in mild cognitive impairment (MCI) and Alzheimer’s disease (AD). Intrinsic connectivity imaging studies suggest that default mode network degradation in AD is accompanied by the release of an emotion-relevant salience network. We investigated whether emotional contagion, an evolutionarily conserved affect-sharing mechanism, is higher in MCI and AD secondary to biologi…	V. E. Sturm; J. S. Yokoyama; W. W. Seeley; J. H. Kramer; B. L. Miller; K. P. Rankin	2013	PNAS Proceedings of the National Academy of Sciences of the United States of America	110	24	9944-9949	http://dx.doi.org/10.1073/pnas.1301119110	emotional contagion mild cognitive impairment Alzheimer’s disease temporal lobe degeneration Brain Imaging Empirical Study Quantitative Study Human Male Female Adulthood (18 yrs & older) Contagion Temporal Lobe Alzheimer's Disease Major Depression Cognitive Impairment Emotional States article US 3200:Psychological & Physical Disorders Brain Humans Middle Aged Depressive Disorder Alzheimer Disease…	http://login.ezproxy1.lib.asu.edu/login?url=https://www.proquest.com/scholarly-journals/heightened-emotional-contagion-mild-cognitive/docview/1373444493/se-2 https://arizona-asu-primo.hosted.exlibrisgroup.com/openurl/01ASU/01ASU_SP?genre=article&atitle=Heightened+emotional+contagion+in+mild+cognitive+impairment+and+Alzheimer%26rsquo%3Bs+disease+is+associated+with+temporal+lobe+degeneration&author…	APA PsycInfo®
High emotional contagion and empathy are associated with enhanced detection of emotional authenticity in laughter	Nonverbal vocalisations such as laughter pervade social interactions, and the ability to accurately interpret them is an important skill. Previous research has probed the general mechanisms supporting vocal emotional processing, but the factors that determine individual differences in this ability remain poorly understood. Here, we ask whether the propensity to resonate with others’ emotions—as m…	L. Neves; C. Cordeiro; S. K. Scott; S. L. Castro; C. F. Lima	2018	The Quarterly Journal of Experimental Psychology	71	11	2355-2363	http://dx.doi.org/10.1177/1747021817741800	Affective empathy emotional authenticity emotional contagion laughter emotional vocalisations Empirical Study Quantitative Study Human Male Female Adulthood (18 yrs & older) Young Adulthood (18-29 yrs) Thirties (30-39 yrs) Middle Age (40-64 yrs) Aged (65 yrs & older) Authenticity Contagion Empathy Affective Valence Emotion Recognition Portugal article 2360:Motivation & Emotion Humans Middle Aged …	http://login.ezproxy1.lib.asu.edu/login?url=https://www.proquest.com/scholarly-journals/high-emotional-contagion-empathy-are-associated/docview/2410469756/se-2?accountid=4485 https://arizona-asu-primo.hosted.exlibrisgroup.com/openurl/01ASU/01ASU_SP?genre=article&atitle=High+emotional+contagion+and+empathy+are+associated+with+enhanced+detection+of+emotional+authenticity+in+laughter&author=Neves%2C…	APA PsycInfo®
How do induced affective states bias emotional contagion to faces? A three-dimensional model	Affective states can propagate in a group of people and influence their ability to judge others’ affective states. In the present paper, we present a simple mathematical model to describe this process in a three-dimensional affective space. We obtained data from 67 participants randomly assigned to two experimental groups. Participants watched either an upsetting or uplifting video previously cal…	A. Pinilla; R. M. Tamayo; J. Neira	2020	Frontiers in Psychology	11		8	http://dx.doi.org/10.3389/fpsyg.2020.00097	emotional contagion facial expressions evaluative space model affective states faces emotions Empirical Study Quantitative Study Human Male Female Adulthood (18 yrs & older) Anger Contagion Happiness Emotional States Stereoscopic Presentation Judgment Colombia article 2323:Visual Perception	http://login.ezproxy1.lib.asu.edu/login?url=https://www.proquest.com/scholarly-journals/how-do-induced-affective-states-bias-emotional/docview/2433310829/se-2?accountid=4485 https://arizona-asu-primo.hosted.exlibrisgroup.com/openurl/01ASU/01ASU_SP?genre=article&atitle=How+do+induced+affective+states+bias+emotional+contagion+to+faces%3F+A+three-dimensional+model&author=Pinilla%2C+Andr%C3%A9s%3BTam…	APA PsycInfo®
How does procedural justice climate influence individual outcomes? An affective perspective	This study explored how procedural justice climate influences an individual’s attitudes and behavior from an affective perspective. I tested my hypotheses on a sample of 364 employees from 63 work units in China. The results showed that procedural justice climate was related to group affective tone and explained additional variance in individual affect beyond the variance explained by individual …	X. Lin	2015	Asia Pacific Journal of Management	32	3	771-800	http://dx.doi.org/10.1007/s10490-015-9421-4	Procedural justice climate Emotional contagion Individual affect Affective tone Susceptibility to emotional contagion Task interdependence Empirical Study Quantitative Study Human Male Female Adulthood (18 yrs & older) Organizational Behavior Employee Attitudes Hypothesis Testing Organizational Climate Individual Differences Procedural Justice article China 3650:Personnel Attitudes & Job Satisfac…	http://login.ezproxy1.lib.asu.edu/login?url=https://www.proquest.com/scholarly-journals/how-does-procedural-justice-climate-influence/docview/1699501205/se-2?accountid=4485 https://arizona-asu-primo.hosted.exlibrisgroup.com/openurl/01ASU/01ASU_SP?genre=article&atitle=How+does+procedural+justice+climate+influence+individual+outcomes%3F+An+affective+perspective&author=Lin%2C+Xiaowan&volume=32&issue…	APA PsycInfo®
How emotional contagion relates to burnout: A moderated mediation model of job insecurity and group member prototypicality	Building on the job demands–resources model and the social identity theory, the present study examined the underlying mechanisms (i.e., job insecurity) and boundary conditions (i.e., group member prototypicality) for the relationships between contagion of positive (i.e., joy) and negative (i.e., fear) emotions and job burnout (i.e., emotional exhaustion, cynicism). Data from 367 employees in the …	L. Petitta; L. Jiang	2020	International Journal of Stress Management	27	1	2022-12-22	http://dx.doi.org/10.1037/str0000134	burnout emotional contagion job insecurity social identity group member prototypicality Empirical Study Quantitative Study Human Male Female Adulthood (18 yrs & older) Fear Contagion Happiness Occupations Job Security Occupational Stress Models Cynicism Emotional Responses article US 3650:Personnel Attitudes & Job Satisfaction	http://login.ezproxy1.lib.asu.edu/login?url=https://www.proquest.com/scholarly-journals/how-emotional-contagion-relates-burnout-moderated/docview/2218646447/se-2?accountid=4485 https://arizona-asu-primo.hosted.exlibrisgroup.com/openurl/01ASU/01ASU_SP?genre=article&atitle=How+emotional+contagion+relates+to+burnout%3A+A+moderated+mediation+model+of+job+insecurity+and+group+member+prototypicality&au…	APA PsycInfo®
How group goal setting mediates the link between individual‐level emotion‐related factors and team performance	Goal setting theory states that its principles (i.e., specific, difficult goals lead to higher performance than general tasks) and the four mediating factors (i.e., attention, strategies, effort, and persistence) of the goal–performance link can be generalized to the workgroup level. However, less is known about individual‐level emotional dynamics within a team that shape team‐level motivation an…	L. Petitta; L. Jiang	2020	Journal of Theoretical Social Psychology	4	1	2022-03-20	http://dx.doi.org/10.1002/jts5.54	group goal setting emotion‐related factors team performance Empirical Study Quantitative Study Human Male Female Adulthood (18 yrs & older) Fear Contagion Test Construction Dominance Hierarchy Motivation Strategies Group Performance Work Teams Goal Setting Group Dynamics Emotions Italy article 3630:Personnel Evaluation & Job Performance 3020:Group & Interpersonal Processes	http://login.ezproxy1.lib.asu.edu/login?url=https://www.proquest.com/scholarly-journals/how-group-goal-setting-mediates-link-between/docview/2402541737/se-2?accountid=4485 https://arizona-asu-primo.hosted.exlibrisgroup.com/openurl/01ASU/01ASU_SP?genre=article&atitle=How+group+goal+setting+mediates+the+link+between+individual%E2%80%90level+emotion%E2%80%90related+factors+and+team+performance&autho…	APA PsycInfo®
How leader displays of happiness and sadness influence follower performance: Emotional contagion and creative versus analytical performance	Previous studies have found mixed results regarding the influence of positive and negative leader affect on follower performance. We propose that both leader happiness and leader sadness can be beneficial for follower performance contingent on whether the task concerns creative or analytical performance. This proposition was put to the test in two experiments in which leader affective display was…	V. A. Visser; D. van Knippenberg; G. A. van Kleef; B. Wisse	2013	The Leadership Quarterly	24	1	172-188	http://dx.doi.org/10.1016/j.leaqua.2012.09.003	leader attitude follower performance emotional contagion analytical performance sadness display happiness display Empirical Study Quantitative Study Human Male Female Adulthood (18 yrs & older) Contagion Happiness Performance Sadness Leadership Style Creativity article Netherlands 3640:Management & Management Training	http://login.ezproxy1.lib.asu.edu/login?url=https://www.proquest.com/scholarly-journals/how-leader-displays-happiness-sadness-influence/docview/1122589304/se-2?accountid=4485 https://arizona-asu-primo.hosted.exlibrisgroup.com/openurl/01ASU/01ASU_SP?genre=article&atitle=How+leader+displays+of+happiness+and+sadness+influence+follower+performance%3A+Emotional+contagion+and+creative+versus+analytical…	APA PsycInfo®
How organizational citizenship behavior is promoted among nurses: A moderated mediation model	BACKGROUND: Health care environment relies to a great extent on positive nursing behaviors. So in this study, individual difference factors were taken into account in explaining organizational citizenship behavior by integrating trait theory, conservation of resource theory, and affective event theory. OBJECTIVE: The present study examines whether work burnout mediates the relationship between th…	E. G. N. Anitha; L. Suganthi	2022	Work	71	1	263-274	10.3233/WOR-210329	citizenship cross-sectional study health personnel attitude human nursing staff organizational culture questionnaire social behavior Attitude of Health Personnel Cross-Sectional Studies Humans Nursing Staff, Hospital Surveys and Questionnaires	https://www.scopus.com/inward/record.uri?eid=2-s2.0-85123590786&doi=10.3233%2fWOR-210329&partnerID=40&md5=92b52d873159cea4fbba1acdc3cd45c2	Scopus
Hypnotic experience is related to emotional contagion	The authors conducted 2 studies to evaluate whether emotional contagion, the propensity to automatically imitate the emotional expressions of others and experience the corresponding emotions, is related to behavioral and experiential indices of hypnotizability and whether such a relationship is influenced by administration context. In Study 1, behavioral and subjective measures of hypnotizability…	E. Cardeña; D. B. Terhune; A. Lööf; S. Buratti	2009	International Journal of Clinical and Experimental Hypnosis	57	1	33-46	http://dx.doi.org/10.1080/00207140802463500	hypnotic experience emotional contagion hypnotizability emotional expressions Empirical Study Quantitative Study Human Male Female Adulthood (18 yrs & older) Young Adulthood (18-29 yrs) Thirties (30-39 yrs) Middle Age (40-64 yrs) Contagion Hypnotic Susceptibility Hypnosis Emotionality (Personality) article Sweden 3351:Clinical Hypnosis Humans Middle Aged Automatism Facial Expression Psychometrics…	http://login.ezproxy1.lib.asu.edu/login?url=https://www.proquest.com/scholarly-journals/hypnotic-experience-is-related-emotional/docview/621698048/se-2 https://arizona-asu-primo.hosted.exlibrisgroup.com/openurl/01ASU/01ASU_SP?genre=article&atitle=Hypnotic+experience+is+related+to+emotional+contagion&author=Carde%C3%B1a%2C+Etzel%3BTerhune%2C+Devin+B.%3BL%C3%B6%C3%B6f%2C+Angelica%3BBuratti%2C+Sandr…	APA PsycInfo®
I can see, hear, and smell your fear: Comparing olfactory and audiovisual media in fear communication	Recent evidence suggests that humans can become fearful after exposure to olfactory fear signals, yet these studies have reported the effects of fear chemosignals without examining emotion-relevant input from traditional communication modalities (i.e., vision, audition). The question that we pursued here was therefore: How significant is an olfactory fear signal in the broader context of audiovis…	J. H. B. de Groot; G. R. Semin; M. A. M. Smeets	2014	Journal of Experimental Psychology: General	143	2	825-834	http://dx.doi.org/10.1037/a0033731	chemosignaling communication emotional contagion fear olfaction audiovisual media Empirical Study Quantitative Study Human Male Adulthood (18 yrs & older) Contagion Audiovisual Communications Media Olfactory Perception article 2300:Human Experimental Psychology Humans Facial Expression Smell Young Adult Video Recording Female Visual Perception Anxiety Electromyography Psychological Tests Auditory…	http://login.ezproxy1.lib.asu.edu/login?url=https://www.proquest.com/scholarly-journals/i-can-see-hear-smell-your-fear-comparing/docview/1400134743/se-2?accountid=4485 https://arizona-asu-primo.hosted.exlibrisgroup.com/openurl/01ASU/01ASU_SP?genre=article&atitle=I+can+see%2C+hear%2C+and+smell+your+fear%3A+Comparing+olfactory+and+audiovisual+media+in+fear+communication&author=de+Groot%2C+Jasper+H.…	APA PsycInfo®
I don't want to be a rule enforcer during the COVID-19 pandemic: Frontline employees' plight	This research explores the pandemic-related experiences of frontline employees (FLEs) relative to customer rule-enforcement interactions within retail and service industries. Using a survey, incorporating closed-ended and CIT questions, we investigated, from the FLEs' perspectives, the occupational stress of rule-enforcement, company expectations of FLEs regarding rule enforcement, and the emotio…	W. M. Northington; S. T. Gillison; S. E. Beatty; S. Vivek	2021	Journal of Retailing and Consumer Services	63			10.1016/j.jretconser.2021.102723	assessment method COVID-19 occupational exposure retailing service sector survey method	https://www.scopus.com/inward/record.uri?eid=2-s2.0-85112316210&doi=10.1016%2fj.jretconser.2021.102723&partnerID=40&md5=fd3239b4f5f1cce9aae6d790d739244e	Scopus
I know how you feel: Task-irrelevant facial expressions are spontaneously processed at a semantic level	Previous studies have demonstrated that emotions are automatically processed. Even with subliminal presentations, subjects involuntarily mimic specific facial expressions, are influenced by the valence of a preceding emotion during judgments, and exhibit slowed responses to personally meaningful emotions; these effects are due to reflexive mimicry, unconscious carryover of valence, and attentiona…	S. D. Preston; R. B. Stansfield	2008	Cognitive, Affective & Behavioral Neuroscience	8	1	54-64	http://dx.doi.org/10.3758/CABN.8.1.54	task-irrelevant facial expressions semantics valence emotions face perception Empirical Study Quantitative Study Human Male Female Adulthood (18 yrs & older) Young Adulthood (18-29 yrs) Task Analysis Facial Expressions article US 2323:Visual Perception Awareness Humans Attention Facial Expression Cerebral Cortex Reaction Time Field Dependence-Independence Reading Social Perception Adolescent Adul…	http://login.ezproxy1.lib.asu.edu/login?url=https://www.proquest.com/scholarly-journals/i-know-how-you-feel-task-irrelevant-facial/docview/622243277/se-2 https://arizona-asu-primo.hosted.exlibrisgroup.com/openurl/01ASU/01ASU_SP?genre=article&atitle=I+know+how+you+feel%3A+Task-irrelevant+facial+expressions+are+spontaneously+processed+at+a+semantic+level&author=Preston%2C+Stephanie+D.%3BStansfield%…	APA PsycInfo®
I second that emotion: Effects of emotional contagion and affect at work on leader and follower outcomes	While affect and emotion have been theoretically linked to leadership for decades, only recently has this relationship come under empirical scrutiny. The current research examines the effects of emotional contagion on follower affect at work and examines the outcomes of follower affect at work in a field setting. Leader positive and negative affect at work related to follower positive affect at w…	S. K. Johnson	2008	The Leadership Quarterly	19	1	2022-01-19	http://dx.doi.org/10.1016/j.leaqua.2007.12.001	emotional contagion work affect leadership follower outcomes Empirical Study Quantitative Study Human Male Female Adulthood (18 yrs & older) Contagion Organizational Behavior Working Conditions Citizenship Emotions article 3600:Industrial & Organizational Psychology	http://login.ezproxy1.lib.asu.edu/login?url=https://www.proquest.com/scholarly-journals/i-second-that-emotion-effects-emotional-contagion/docview/622112572/se-2?accountid=4485 https://arizona-asu-primo.hosted.exlibrisgroup.com/openurl/01ASU/01ASU_SP?genre=article&atitle=I+second+that+emotion%3A+Effects+of+emotional+contagion+and+affect+at+work+on+leader+and+follower+outcomes&author=Johnson%2C+Ste…	APA PsycInfo®
Imitative responses and verbally reported emotional contagion from spontaneous, unconscious to emotionally regulated, conscious information-processing levels	The first aim of the study was to investigate whether facial imitative responses and subjective experiences of emotional contagion (self-reported hedonic tone) can be evoked as a result of unconscious information processing or whether these responses rely on conscious, interpretative processing. As a second aim, the correspondence between the participants' self-reported hedonic tone and the magni…	M. Sonnby-Borgström; P. Jönsson; O. Svensson	2008	Neuro-Psychoanalysis	10	1	81-98	http://dx.doi.org/10.1080/15294145.2008.10773573	emotional contagion imitation mirror neurons empathy dynamic unconscious emotional regulation process perspective facial imitative responses subjective experiences hedonic tone Empirical Study Quantitative Study Human Male Female Adulthood (18 yrs & older) Cognitive Processes Contagion Imitation (Learning) Neurons Unconscious (Personality Factor) Facial Expressions Self-Report Consciousness State…	http://login.ezproxy1.lib.asu.edu/login?url=https://www.proquest.com/scholarly-journals/imitative-responses-verbally-reported-emotional/docview/622040409/se-2?accountid=4485 https://arizona-asu-primo.hosted.exlibrisgroup.com/openurl/01ASU/01ASU_SP?genre=article&atitle=Imitative+responses+and+verbally+reported+emotional+contagion+from+spontaneous%2C+unconscious+to+emotionally+regulated%2C+consciou…	APA PsycInfo®
Impact of Induced Moods, Sensation Seeking, and Emotional Contagion on Economic Decisions Under Risk	In addition to probabilities of monetary gains and losses, personality traits, socio-economic factors, and specific contexts such as emotions and framing influence financial risk taking. Here, we investigated the effects of joyful, neutral, and sad mood states on participants’ risk-taking behaviour in a simple task with safe and risky options. We also analysed the effect of framing on risk taking…	K. Efimov; I. Ntoumanis; O. Kuskova; D. Kadieva; K. Panidi; V. Kosonogov; N. Kazanina; A. Shestakova; V. Klucharev; I. P. Jääskeläinen	2022	Frontiers in Psychology	12			10.3389/fpsyg.2021.796016		https://www.scopus.com/inward/record.uri?eid=2-s2.0-85123308771&doi=10.3389%2ffpsyg.2021.796016&partnerID=40&md5=924e7228c10bb9c992c5110f58c0893f	Scopus
Impaired emotional contagion following severe traumatic brain injury	Empathy deficits are widely-documented in individuals after severe traumatic brain injury (TBI). This study examined the relationship between empathy deficits and psychophysiological responsivity in adults with TBI to determine if impaired responsivity is ameliorated through repeated emotional stimulus presentations. Nineteen TBI participants (13 males; 41 years) and 25 control participants (14 m…	J. A. Rushby; S. McDonald; R. Randall; A. de Sousa; E. Trimmer; A. Fisher	2013	International Journal of Psychophysiology	89	3	466-474	http://dx.doi.org/10.1016/j.ijpsycho.2013.06.013	traumatic brain injury emotional contagion empathy deficits psychophysiological responsivity Empirical Study Quantitative Study Human Male Female Adulthood (18 yrs & older) Young Adulthood (18-29 yrs) Thirties (30-39 yrs) Middle Age (40-64 yrs) Aged (65 yrs & older) Contagion Empathy Psychophysiology article Australia 3297:Neurological Disorders & Brain Damage Heart Rate Facial Muscles Humans Mid…	http://login.ezproxy1.lib.asu.edu/login?url=https://www.proquest.com/scholarly-journals/impaired-emotional-contagion-following-severe/docview/1399052922/se-2?accountid=4485 https://arizona-asu-primo.hosted.exlibrisgroup.com/openurl/01ASU/01ASU_SP?genre=article&atitle=Impaired+emotional+contagion+following+severe+traumatic+brain+injury&author=Rushby%2C+Jacqueline+Ann%3BMcDonald%2C+Skye%3BRandall%2…	APA PsycInfo®
Incorporating oximeter analyses to investigate synchronies in heart rate while teaching and learning about race	Issue Title: Researching Emotions in Science Education In this paper, we look closely at two events selected through event-oriented inquiry that were part of a classroom presentation on race. The first event was a provocative discussion about Mark Twain's (Pudd'nhead Wilson, Harper, New York, 1899) and passing for being White. The other was a discussion on the use of the N-word. Grounded in authe…	A. Amat; C. Zapata; K. Alexakos; L. D. Pride; C. Paylor-smith; M. Hernandez	2016	Cultural Studies of Science Education	11	3	785-801	http://dx.doi.org/10.1007/s11422-016-9767-z	Education--Teaching Methods And Curriculum Emotions Synchrony Teaching Learning Oximeter Race Heart rate Science education	http://login.ezproxy1.lib.asu.edu/login?url=https://www.proquest.com/scholarly-journals/incorporating-oximeter-analyses-investigate/docview/1812608646/se-2?accountid=4485 https://arizona-asu-primo.hosted.exlibrisgroup.com/openurl/01ASU/01ASU_SP?genre=article&atitle=Incorporating+oximeter+analyses+to+investigate+synchronies+in+heart+rate+while+teaching+and+learning+about+race&author=Amat%2C+Arnau%…	Biological Science Collection
Individual differences in emotional contagion of salespersons: Its effect on performance and burnout	Explored the emotional contagion hypothesis (E. Hatfield et al, 1994) which explains how the emotions of the salesperson and customer are transmitted from one to the other via facial cues during a conversation, and how these emotions affect the outcome of that interaction. The effect of sensitivity to emotions on the mediating role of burnout was examined. 198 salespersons (mean age 37 yrs) compl…	W. Verbeke	1997	Psychology & Marketing	14	6	617-636	http://dx.doi.org/10.1002/(SICI)1520-6793(199709)14:6<617::AID-MAR6>3.0.CO;2-A	sensitivity to emotions, burnout & performance, salespersons (mean age 37 yrs), analysis of emotional contagion hypothesis Empirical Study Human Adulthood (18 yrs & older) Thirties (30-39 yrs) Contagion Sensitivity (Personality) Hypothesis Testing Occupational Stress Job Performance Sales Personnel Emotions article 3600:Industrial & Organizational Psychology	http://login.ezproxy1.lib.asu.edu/login?url=https://www.proquest.com/scholarly-journals/individual-differences-emotional-contagion/docview/619129830/se-2 https://arizona-asu-primo.hosted.exlibrisgroup.com/openurl/01ASU/01ASU_SP?genre=article&atitle=Individual+differences+in+emotional+contagion+of+salespersons%3A+Its+effect+on+performance+and+burnout&author=Verbeke%2C+Willem&volume=14&issue=6&spag…	APA PsycInfo®
Individual differences in emotional mimicry: Underlying traits and social consequences	Mimicry, the imitation of the nonverbal behaviour of others, serves to establish affiliation and to smoothen social interactions. The present research aimed to disentangle rapid facial reactions (RFRs) to affiliative emotions from RFRs to nonaffiliative emotions from a trait perspective. In line with the Mimicry in Social Context Model by Hess and Fischer, we expected that only the former are mim…	H. Mauersberger; C. Blaison; K. Kafetsios; C. L. Kessler; U. Hess	2015	European Journal of Personality	29	5	512-529	http://dx.doi.org/10.1002/per.2008	facial mimicry emotional mimicry rapid facial reactions social interactions social relating competence diary study Empirical Study Quantitative Study Scientific Simulation Human Male Female Adulthood (18 yrs & older) Consequence Facial Expressions Emotionality (Personality) Social Interaction Individual Differences Emotional States article Germany 3020:Group & Interpersonal Processes	http://login.ezproxy1.lib.asu.edu/login?url=https://www.proquest.com/scholarly-journals/individual-differences-emotional-mimicry/docview/1707077612/se-2?accountid=4485 https://arizona-asu-primo.hosted.exlibrisgroup.com/openurl/01ASU/01ASU_SP?genre=article&atitle=Individual+differences+in+emotional+mimicry%3A+Underlying+traits+and+social+consequences&author=Mauersberger%2C+Heidi%3BBlaison%2C+Chris…	APA PsycInfo®
Individual differences in in-person and social media television coviewing: The role of emotional contagion, need to belong, and coviewing orientation	The popularity of social media television coviewing is growing, but little is known about why people engage in these connected viewing experiences or how they differ from in-person coviewing. This study investigated how engaging in in-person and social media coviewing is predicted by individual differences: emotional contagion, need to belong, and three dimensions of a coviewing orientation scale…	E. L. Cohen; A. L. Lancaster	2014	Cyberpsychology, Behavior, and Social Networking	17	8	512-518	http://dx.doi.org/10.1089/cyber.2013.0484	individual differences social media television coviewing emotional contagion need to belong Empirical Study Quantitative Study Human Male Female Adulthood (18 yrs & older) Young Adulthood (18-29 yrs) Thirties (30-39 yrs) Middle Age (40-64 yrs) Aged (65 yrs & older) Contagion Television Social Media Belonging Emotions article 2750:Mass Media Communications Humans Individuality Adult Data Collectio…	http://login.ezproxy1.lib.asu.edu/login?url=https://www.proquest.com/scholarly-journals/individual-differences-person-social-media/docview/1614375910/se-2?accountid=4485 https://arizona-asu-primo.hosted.exlibrisgroup.com/openurl/01ASU/01ASU_SP?genre=article&atitle=Individual+differences+in+in-person+and+social+media+television+coviewing%3A+The+role+of+emotional+contagion%2C+need+to+belong%2C+and+…	APA PsycInfo®
Individual differences in laughter perception reveal roles for mentalizing and sensorimotor systems in the evaluation of emotional authenticity	Humans express laughter differently depending on the context: polite titters of agreement are very different from explosions of mirth. Using functional MRI, we explored the neural responses during passive listening to authentic amusement laughter and controlled, voluntary laughter. We found greater activity in anterior medial prefrontal cortex (amPFC) to the deliberate, Emitted Laughs, suggesting…	C. McGettigan; E. Walsh; R. Jessop; Z. K. Agnew; D. A. Sauter; J. E. Warren; S. K. Scott	2015	Cerebral Cortex	25	1	246-257	http://dx.doi.org/10.1093/cercor/bht227	emotion functional MRI laughter medial prefrontal cortex sensorimotor cortex Brain Imaging Empirical Study Quantitative Study Human Male Female Adulthood (18 yrs & older) Sensory Neurons Authenticity Functional Magnetic Resonance Imaging Mentalization Motor Neurons Perception Individual Differences Emotional States Prefrontal Cortex article 2520:Neuropsychology & Neurology Humans Young Adult Magn…	http://login.ezproxy1.lib.asu.edu/login?url=https://www.proquest.com/scholarly-journals/individual-differences-laughter-perception-reveal/docview/1645208000/se-2 https://arizona-asu-primo.hosted.exlibrisgroup.com/openurl/01ASU/01ASU_SP?genre=article&atitle=Individual+differences+in+laughter+perception+reveal+roles+for+mentalizing+and+sensorimotor+systems+in+the+evaluation+of+emotional+authenticit…	APA PsycInfo®
Infant emotional mimicry of strangers: Associations with parent emotional mimicry, parent-infant mutual attention, and parent dispositional affective empathy	Emotional mimicry, the tendency to automatically and spontaneously reproduce others’ facial expressions, characterizes human social interactions from infancy onwards. Yet, little is known about the factors modulating its development in the first year of life. This study investigated infant emotional mimicry and its association with parent emotional mimicry, parent-infant mutual attention, and par…	E. A. Salvadori; C. Colonnesi; H. S. Vonk; F. J. Oort; E. Aktar	2021	International Journal of Environmental Research and Public Health	18	2	2022-01-19	10.3390/ijerph18020654	child development human behavior parental care videography article attention child parent relation empathy facial expression female gaze human human experiment infancy infant male self report videorecording emotion imitation Emotions Humans Imitative Behavior	https://www.scopus.com/inward/record.uri?eid=2-s2.0-85099399472&doi=10.3390%2fijerph18020654&partnerID=40&md5=aa82668f219515ba95d9207360372d71	Scopus
Influence of empathy on hotel guests’ emotional service experience	Purpose: The purpose of this study is to assess the comparative influence of two empathy dimensions (cognitive and emotional attributes) on emotional service experience and behavioral intention among business and leisure hotel guests. Studies relevant to empathy dimensions are relatively scarce in tourism and hospitality. Design/methodology/approach: The current study reviewed the concepts of emp…	H. Umasuthan; O. J. Park; J. H. Ryu	2017	Journal of Services Marketing	31	6	618-635	10.1108/JSM-06-2016-0220		https://www.scopus.com/inward/record.uri?eid=2-s2.0-85033491158&doi=10.1108%2fJSM-06-2016-0220&partnerID=40&md5=bf267807360218adcd984883c272e050	Scopus
Influences of identified victim images on processing fluency	The aim of this study was to explore whether identifiable victim and processing fluency effects would be confirmed in the context of a charity ad encouraging viewers to help a victim in need. The processing fluency was examined by both objective fluency data captured by eye movement and subjective experiences of processing fluency. An eye-tracking experiment ( N = 197) found a message that was ea…	M. Bae	2019	Journal of Nonprofit & Public Sector Marketing	31	3	249-273	http://dx.doi.org/10.1080/10495142.2018.1526740	Charity advertising identifiable victim effect intention to donate objective processing fluency subjective processing fluency Empirical Study Quantitative Study Human Male Female Adulthood (18 yrs & older) Cognitive Processes Behavioral Intention Charitable Behavior Imagery article US 2300:Human Experimental Psychology	http://login.ezproxy1.lib.asu.edu/login?url=https://www.proquest.com/scholarly-journals/influences-identified-victim-images-on-processing/docview/2426224408/se-2?accountid=4485 https://arizona-asu-primo.hosted.exlibrisgroup.com/openurl/01ASU/01ASU_SP?genre=article&atitle=Influences+of+identified+victim+images+on+processing+fluency&author=Bae%2C+Mikyeung&volume=31&issue=3&spage=249&date=2019&rft.b…	APA PsycInfo®
Injury contagion in alpine ski racing: The effect of injury on teammates’ performance	Season-ending injuries, particularly those to the anterior cruciate ligament (ACL), continue to occur at a high rate in many sports. Although multiple factors are thought to contribute to this injury rate, no study has looked at possible psychological influences. Therefore, the present hypothesis suggests that there exists an emotional trauma that affects athletes after seeing someone in their ow…	D. F. O’neill	2008	Journal of Clinical Sport Psychology	2	3	278-292	10.1123/jcsp.2.3.278		https://www.scopus.com/inward/record.uri?eid=2-s2.0-75849129766&doi=10.1123%2fjcsp.2.3.278&partnerID=40&md5=a7339c25e981ac884f947551e711d992	Scopus
Innovative work behaviors, employee engagement, and surface acting: A delineation of supervisor-employee emotional contagion effects	Purpose: The purpose of this paper is to explore the relationship between positive and negative emotional contagion by supervisors and innovative behavior by employees in the marketing department at China Mobile, as well as investigating the mediating roles of work engagement and surface acting in this path. Design/methodology/approach: The authors analyzed emotional contagion on innovative behav…	T.-J. Wu; Y. J. Wu	2019	Management Decision	57	11	3200-3216	http://dx.doi.org/10.1108/MD-02-2018-0196	Work engagement Surface acting Innovative behaviour Emotional contagion Empirical Study Nonclinical Case Study Quantitative Study Human Male Female Adulthood (18 yrs & older) Negative Emotions Contagion Innovation Test Construction Management Personnel Employee Engagement Teams Positive Emotions article China 3640:Management & Management Training	http://login.ezproxy1.lib.asu.edu/login?url=https://www.proquest.com/scholarly-journals/innovative-work-behaviors-employee-engagement/docview/2356800046/se-2?accountid=4485 https://arizona-asu-primo.hosted.exlibrisgroup.com/openurl/01ASU/01ASU_SP?genre=article&atitle=Innovative+work+behaviors%2C+employee+engagement%2C+and+surface+acting%3A+A+delineation+of+supervisor-employee+emotional+contagion+…	APA PsycInfo®
Insights into emotional contagion and its effects at the hotel front desk	Purpose: This paper aims to draw attention to the need for a nuanced view of the emotional contagion framework. It proposes and empirically tests a refined model of emotional contagion and its effects in the hotel sector by focusing on the front-desk service encounter interactions. Design/methodology/approach: Data were collected from three separate groups of paired informants: receptionists, hot…	Y. Ustrov; M. Valverde; G. Ryan	2016	International Journal of Contemporary Hospitality Management	28	10	2285-2309	http://dx.doi.org/10.1108/IJCHM-08-2014-0378	Customer loyalty Customer satisfaction Service encounter Emotional contagion Front-desk Empirical Study Mathematical Model Quantitative Study Human Male Female Adulthood (18 yrs & older) Tourism Hospitality Industry Consumer Satisfaction Insight Emotions article Spain 3740:Recreation & Leisure 3920:Consumer Attitudes & Behavior	http://login.ezproxy1.lib.asu.edu/login?url=https://www.proquest.com/scholarly-journals/insights-into-emotional-contagion-effects-at/docview/1837608732/se-2?accountid=4485 https://arizona-asu-primo.hosted.exlibrisgroup.com/openurl/01ASU/01ASU_SP?genre=article&atitle=Insights+into+emotional+contagion+and+its+effects+at+the+hotel+front+desk&author=Ustrov%2C+Yury%3BValverde%2C+Mireia%3BRyan%2C+Gerar…	APA PsycInfo®
Integration of spatio-temporal dynamics in emotion-cognition interactions: A simultaneous fMRI-ERP investigation using the emotional oddball task	Although a large corpus of evidence has identified brain regions and networks involved in emotion-cognition interactions, it remains unclear how spatial and temporal dynamics of the mechanisms by which emotion interfaces with cognition are integrated. Capitalizing on multi-modal brain imaging approaches, we used simultaneous functional magnetic resonance imaging (fMRI) and event-related potential…	M. Moore; A. T. Shafer; R. Bakhtiari; F. Dolcos; A. Singhal	2019	NeuroImage	202		16	http://dx.doi.org/10.1016/j.neuroimage.2019.116078	Affect Individual differences Neuroimaging Personality Brain Imaging Empirical Study Quantitative Study Human Male Female Adulthood (18 yrs & older) Young Adulthood (18-29 yrs) Thirties (30-39 yrs) Negative Emotions Functional Magnetic Resonance Imaging Evoked Potentials Distraction Cognition Personality Measures Cognitive Appraisal Impulsiveness Responses article Canada 2520:Neuropsychology & Ne…	http://login.ezproxy1.lib.asu.edu/login?url=https://www.proquest.com/scholarly-journals/integration-spatio-temporal-dynamics-emotion/docview/2313756780/se-2 https://arizona-asu-primo.hosted.exlibrisgroup.com/openurl/01ASU/01ASU_SP?genre=article&atitle=Integration+of+spatio-temporal+dynamics+in+emotion-cognition+interactions%3A+A+simultaneous+fMRI-ERP+investigation+using+the+emotional+oddball+task…	APA PsycInfo®
Interbrain emotional connection during music performances is driven by physical proximity and individual traits	How musical emotions and the pleasure derived from music, regardless of the musical valence, can be shared between individuals is a fascinating question, and investigating it can shed light on the function of musical reward. We carried out our investigations in a natural setting during an international competition for orchestra conductors. Participants (n = 15) used a dedicated smartphone app to …	C. Thibault; D. Gabriel; A. Comte; E. Haffen; T. Moulin; L. Pazart	2022	Annals of the New York Academy of Sciences	1508	1	178-195	http://dx.doi.org/10.1111/nyas.14711	Sciences: Comprehensive Works EEG hyperscanning musical reward emotional sharing cerebral coupling live performance emotional connection Emotions Conductors Electroencephalography Music EEG Reinforcement Coherence	http://login.ezproxy1.lib.asu.edu/login?url=https://www.proquest.com/scholarly-journals/interbrain-emotional-connection-during-music/docview/2628881803/se-2?accountid=4485 https://arizona-asu-primo.hosted.exlibrisgroup.com/openurl/01ASU/01ASU_SP?genre=article&atitle=Interbrain+emotional+connection+during+music+performances+is+driven+by+physical+proximity+and+individual+traits&author=Thibault+Chab…	Biological Science Collection
Interhemispheric communication and emotional reactivity	Negative emotions involve right hemisphere activation, while positive emotions involve left hemisphere activation (Borod, 1992). Researchers (e.g., Galin, 1974) have further hypothesized that emotional regulation is associated with left-hemisphere activation. Thus, regulation of negative emotion would require interhemispheric communication. These studies examined whether individual differences in…	D. M. Rempala	2012	Current Research in Social Psychology	19	1	15		interhemispheric communication emotional reactivity strong-handedness negative emotions Empirical Study Quantitative Study Human Male Female Adulthood (18 yrs & older) Handedness Emotions Interhemispheric Interaction article US 3000:Social Psychology	http://login.ezproxy1.lib.asu.edu/login?url=https://www.proquest.com/scholarly-journals/interhemispheric-communication-emotional/docview/1611627480/se-2?accountid=4485 https://arizona-asu-primo.hosted.exlibrisgroup.com/openurl/01ASU/01ASU_SP?genre=article&atitle=Interhemispheric+communication+and+emotional+reactivity&author=Rempala%2C+Daniel+M.&volume=19&issue=&spage=&date=2011&rft.btitle=&rft.jt…	APA PsycInfo®
Interoceptive accuracy is associated with emotional contagion in a valence- and sex-dependent manner	Over the last years, the neurobiological mechanisms of empathy have been extensively investigated. Recent investigations suggest that interoceptive processes, in particular, those that are related to the experience and perception of cardiac changes, are relevant for affect sharing, mentalizing and self-other distinction. To further investigate the association between interoception and affect-shar…	A. Lischke; M. Weippert; A. Mau-Moeller; R. Jacksteit; R. Pahnke	2020	Social Neuroscience	15	2	227-233	http://dx.doi.org/10.1080/17470919.2019.1690573	Heartbeat perception interoception empathy emotional contagion mentalizing insula Empirical Study Qualitative Study Human Male Female Adulthood (18 yrs & older) Heart Rate Contagion Neurobiology Questionnaires Mentalization Self-Report article 2560:Psychophysiology	http://login.ezproxy1.lib.asu.edu/login?url=https://www.proquest.com/scholarly-journals/interoceptive-accuracy-is-associated-with/docview/2314331283/se-2?accountid=4485 https://arizona-asu-primo.hosted.exlibrisgroup.com/openurl/01ASU/01ASU_SP?genre=article&atitle=Interoceptive+accuracy+is+associated+with+emotional+contagion+in+a+valence-+and+sex-dependent+manner&author=Lischke%2C+Alexander%3BWeip…	APA PsycInfo®
Interrelations between Attachment Styles, Emotional Contagion and Loneliness	The main purpose of this study was to examine the roles of parental attachment styles and emotional contagion in predicting the level of loneliness. Based on the theoretical and empirical premises, we have decided to investigate whether emotional contagion can be associated with loneliness, when the attachment styles are controlled for, and whether emotional contagion can function as a mediator i…	D. Borawski; T. Wajs; K. Sojka; U. Misztal	2021	Journal of Family Issues	42	9	2064-2082	10.1177/0192513X20966013	anxiety article avoidance behavior controlled study human loneliness theoretical study UCLA Loneliness Scale	https://www.scopus.com/inward/record.uri?eid=2-s2.0-85092628571&doi=10.1177%2f0192513X20966013&partnerID=40&md5=fd32c712bbcf9ef2bc983d93f660f5f6	Scopus
Intragroup Emotions: Physiological Linkage and Social Presence	We investigated how technologically mediating two different components of emotion—communicative expression and physiological state—to group members affects physiological linkage and self-reported feelings in a small group during video viewing. In different conditions the availability of second screen text chat (communicative expression) and visualization of group level physiological heart rates a…	S. Järvelä; J. Kätsyri; N. Ravaja; G. Chanel; P. Henttonen	2016	Frontiers in Psychology	7			10.3389/fpsyg.2016.00105		https://www.scopus.com/inward/record.uri?eid=2-s2.0-85058307326&doi=10.3389%2ffpsyg.2016.00105&partnerID=40&md5=c0e2b90766df98a96e13b886553adc05	Scopus
Investigating associations between hoarding symptoms and affective and cognitive empathy	Objectives: Hoarding is associated with poor interpersonal functioning, such as social isolation and difficulties in forming relationships, but the reasons for these social problems are not well understood. Previous studies have identified empathy as an important precursor to social functioning, particularly for clinical disorders characterized by social deficits. The aim of the current study was…	W. Chen; S. McDonald; T. Wearne; J. Grisham	British Journal of Clinical Psychology	2021	60	2	177-193	http://dx.doi.org/10.1111/bjc.12280	hoarding cognitive empathy affective empathy theory of mind Empirical Study Quantitative Study Human Male Female Adulthood (18 yrs & older) Young Adulthood (18-29 yrs) Thirties (30-39 yrs) Middle Age (40-64 yrs) Aged (65 yrs & older) Empathy Hoarding Behavior Hoarding Disorder Emotion Recognition article US 3210:Psychological Disorders	http://login.ezproxy1.lib.asu.edu/login?url=https://www.proquest.com/scholarly-journals/investigating-associations-between-hoarding/docview/2491974231/se-2?accountid=4485 https://arizona-asu-primo.hosted.exlibrisgroup.com/openurl/01ASU/01ASU_SP?genre=article&atitle=Investigating+associations+between+hoarding+symptoms+and+affective+and+cognitive+empathy&author=Chen%2C+Wenting%3BMcDonald%2C+Skye%3B…	APA PsycInfo®
Investigating interpreters' empathy: Are emotions in simultaneous interpreting contagious?	An experimental study was conducted to examine whether simultaneous interpreters are affected by the speaker's emotions. To this end, two measures of emotion were used: Galvanic skin response (GSR) as a marker of emotional arousal, and SUPIN - the Polish adaptation of PANAS (Positive and Negative Affect Schedule). A group of interpreters with Polish as their A language and English as their B lang…	P. Korpal; A. Jasielska	2019	Target	31	1	2022-02-24	10.1075/target.17123.kor		https://www.scopus.com/inward/record.uri?eid=2-s2.0-85068535257&doi=10.1075%2ftarget.17123.kor&partnerID=40&md5=2fa07a872f66b02036f5f4cde3b649ff	Scopus
Is emotional contagion special? An fMRI study on neural systems for affective and cognitive empathy	Empathy allows us to simulate others' affective and cognitive mental states internally, and it has been proposed that the mirroring or motor representation systems play a key role in such simulation. As emotions are related to important adaptive events linked with benefit or danger, simulating others' emotional states might constitute of a special case of empathy. In this functional magnetic reso…	L. Nummenmaa; J. Hirvonen; R. Parkkola; J. K. Hietanen	2008	NeuroImage	43	3	571-580	http://dx.doi.org/10.1016/j.neuroimage.2008.08.014	Emotion Empathy fMRI Mirror neurons Thalamus Brain Imaging Empirical Study Interview Quantitative Study Human Female Adulthood (18 yrs & older) Young Adulthood (18-29 yrs) Thirties (30-39 yrs) Biological Neural Networks Contagion Functional Magnetic Resonance Imaging Cognitive Ability article 2520:Neuropsychology & Neurology Brain Magnetic Resonance Imaging Image Processing, Computer-Assisted Hum…	http://login.ezproxy1.lib.asu.edu/login?url=https://www.proquest.com/scholarly-journals/is-emotional-contagion-special-fmri-study-on/docview/1775388828/se-2 https://arizona-asu-primo.hosted.exlibrisgroup.com/openurl/01ASU/01ASU_SP?genre=article&atitle=Is+emotional+contagion+special%3F+An+fMRI+study+on+neural+systems+for+affective+and+cognitive+empathy&author=Nummenmaa%2C+Lauri%3BHirvonen%2C+Jussi…	APA PsycInfo®
Is it contagious? Affect similarity among spouses	Theories of emotional contagion suggest that spouses mutually experience affective or emotional states. However, empirical support for this theory is limited. Using a dyadic approach, this study examines affect similarity of depressive symptoms between elders with vision impairment and their spouses. As part of an investigation on older couples dealing with disability, 123 elders (56% male, aged …	C. R. Goodman; R. A. Shippy	2002	Aging & Mental Health	6	3	266-274	http://dx.doi.org/10.1080/13607860220142431	affect similarity spouses emotional contagion depressive symptoms vision impairment elders predictive factors Empirical Study Human Male Female Adulthood (18 yrs & older) Middle Age (40-64 yrs) Aged (65 yrs & older) Very Old (85 yrs & older) Psychosocial Factors Contagion Couples Depression (Emotion) Prediction Vision Disorders Attitude Similarity Emotional States article 3120:Personality Traits …	http://login.ezproxy1.lib.asu.edu/login?url=https://www.proquest.com/scholarly-journals/is-contagious-affect-similarity-among-spouses/docview/619905415/se-2?accountid=4485 https://arizona-asu-primo.hosted.exlibrisgroup.com/openurl/01ASU/01ASU_SP?genre=article&atitle=Is+it+contagious%3F+Affect+similarity+among+spouses&author=Goodman%2C+C.+R.%3BShippy%2C+R.+A.&volume=6&issue=3&spage=266&date=2002&r…	APA PsycInfo®
Is it really that funny? Laughter, emotional contagion, and heuristic processing during shared media use	When people use humorous media content, their behavior and assessments of the content may depend on the emotional expressions (e.g., laughter) of those around them. In a laboratory experiment in which 80 participants watched a movie clip with a confederate who either laughed or remained silent, we identified two parallel processes. The confederate’s laughter induced behavioral responses in our pa…	M. Weber; O. Quiring	2019	Media Psychology	22	2	173-195	http://dx.doi.org/10.1080/15213269.2017.1302342	laughter emotional contagion heuristic processing shared media use Empirical Study Quantitative Study Human Male Female Adulthood (18 yrs & older) Conscientiousness Cognitive Processes Contagion Films Heuristics Emotionality (Personality) Emotional Responses article Germany 3120:Personality Traits & Processes	http://login.ezproxy1.lib.asu.edu/login?url=https://www.proquest.com/scholarly-journals/is-really-that-funny-laughter-emotional-contagion/docview/2411719000/se-2?accountid=4485 https://arizona-asu-primo.hosted.exlibrisgroup.com/openurl/01ASU/01ASU_SP?genre=article&atitle=Is+it+really+that+funny%3F+Laughter%2C+emotional+contagion%2C+and+heuristic+processing+during+shared+media+use&author=Weber%2C+…	APA PsycInfo®
Is teacher happiness contagious? A study of the link between perceptions of language teacher happiness and student attitudes	There remains a dearth of research on the effects of student perception of teacher happiness and the ramifications of those perceptions on student feelings and attitudes. Using an online questionnaire, data were collected from 129 adult students of ESL/EFL across the world who were enrolled in formal English classes of intermediate to advanced level proficiency. Participants were asked about thei…	S. Moskowitz; J. M. Dewaele	Innovation in Language Learning and Teaching	2021	15	2	117-130	10.1080/17501229.2019.1707205		https://www.scopus.com/inward/record.uri?eid=2-s2.0-85078622155&doi=10.1080%2f17501229.2019.1707205&partnerID=40&md5=1667c0e52b847d78259c8e32c94e5920	Scopus
Keep smiling!: Facial reactions to emotional stimuli and their relationship to emotional contagion in patients with schizophrenia	Introduction: Emotional contagion is a common phenomenon in verbal and nonverbal communication between individuals. Perception and mimicry of facial movements play an important role in this process. Several studies have demonstrated impaired facial expression recognition in patients with schizophrenia and differences in their facial behavior compared to healthy subjects, but so far, the relations…	I. Falkenberg; M. Bartels; B. Wild	2008	European Archives of Psychiatry and Clinical Neuroscience	258	4	245-253	http://dx.doi.org/10.1007/s00406-007-0792-5	facial reactions emotional stimuli emotional contagion schizophrenic patients mimicry verbal communication nonverbal communication Empirical Study Quantitative Study Human Male Female Inpatient Adulthood (18 yrs & older) Contagion Face Perception Schizophrenia Mimicry (Biology) Emotional Responses article Germany 3213:Schizophrenia & Psychotic States Humans Adult Pattern Recognition, Visual Smili…	http://login.ezproxy1.lib.asu.edu/login?url=https://www.proquest.com/scholarly-journals/keep-smiling-facial-reactions-emotional-stimuli/docview/621987664/se-2?accountid=4485 https://arizona-asu-primo.hosted.exlibrisgroup.com/openurl/01ASU/01ASU_SP?genre=article&atitle=Keep+smiling%21%3A+Facial+reactions+to+emotional+stimuli+and+their+relationship+to+emotional+contagion+in+patients+with+schizophre…	APA PsycInfo®
Laughing at funerals and frowning at weddings: Top-down influences of context-driven social judgments on emotional mimicry	This research aimed to assess top-down effects of social judgments on (facial) emotional mimicry. Based on the mimicry as social regulator model (Hess & Fischer, 2013) and the notion that people can use emotion expressions as cues to an expresser's traits (Hareli & Hess, 2010), we predicted that participants judge expressers who show affectively deviant expressions more negatively, feel less clos…	T. Kastendieck; H. Mauersberger; C. Blaison; J. Ghalib; U. Hess	Acta Psychologica	2021	212		12	http://dx.doi.org/10.1016/j.actpsy.2020.103195	Top-down modulation Emotional mimicry Facial mimicry Social judgment Interpersonal closeness Empirical Study Quantitative Study Human Male Female Adulthood (18 yrs & older) Interpersonal Relationships Social Perception Death Rites Laughter Emotionality (Personality) Social Influences Mimicry (Biology) Sadness Judgment article Germany 3040:Social Perception & Cognition	http://login.ezproxy1.lib.asu.edu/login?url=https://www.proquest.com/scholarly-journals/laughing-at-funerals-frowning-weddings-top-down/docview/2547070002/se-2?accountid=4485 https://arizona-asu-primo.hosted.exlibrisgroup.com/openurl/01ASU/01ASU_SP?genre=article&atitle=Laughing+at+funerals+and+frowning+at+weddings%3A+Top-down+influences+of+context-driven+social+judgments+on+emotional+mimicry&auth…	APA PsycInfo®
Laughing matters: Infant humor in the context of parental affect	Smiling and laughing appear very early during the first year of life, but little is known about how infants come to appraise a stimulus as humorous. This short-term longitudinal study explored infant humor perception from 5 to 7 months of age as a function of parental affect during an absurd event. Using a within-participants design, parents alternated smiling/laughing with emotional neutrality w…	G. C. Mireault; S. C. Crockenberg; J. E. Sparrow; K. Cousineau; C. Pettinato; K. Woodard	2015	Journal of Experimental Child Psychology	136		30-41	http://dx.doi.org/10.1016/j.jecp.2015.03.012	Infant humor Smiling Laughter Emotional development Social referencing Social cognition Positive affect Empirical Study Quantitative Study Human Male Female Childhood (birth-12 yrs) Infancy (2-23 mo) Adulthood (18 yrs & older) Emotional Regulation Age Differences Parental Characteristics Smiles Parent Child Relations Infant Development Humor Emotion Recognition article US 2840:Psychosocial & Pers…	http://login.ezproxy1.lib.asu.edu/login?url=https://www.proquest.com/scholarly-journals/laughing-matters-infant-humor-context-parental/docview/1678754800/se-2 https://arizona-asu-primo.hosted.exlibrisgroup.com/openurl/01ASU/01ASU_SP?genre=article&atitle=Laughing+matters%3A+Infant+humor+in+the+context+of+parental+affect&author=Mireault%2C+Gina+C.%3BCrockenberg%2C+Susan+C.%3BSparrow%2C+John+E.%3BCo…	APA PsycInfo®
Lifespan differences in emotional contagion while watching emotion-eliciting videos	Previous research has examined empathic concern by presenting toddlers with a sad stimulus and examining their emotional response, with the conclusion that toddlers display empathy. Yet, such research has failed to include basic control conditions involving some other aversive stimulus such as white noise. Nor has it compared toddlers to adults to examine potential development in empathy. In the …	T. Ruffman; R. Then; C. Cheng; K. Imuta	2019	PLoS ONE	14	1	14	http://dx.doi.org/10.1371/journal.pone.0209253	lifespan differences emotional contagion emotion-eliciting videos empathy Empirical Study Quantitative Study Human Male Female Childhood (birth-12 yrs) Preschool Age (2-5 yrs) Adulthood (18 yrs & older) Young Adulthood (18-29 yrs) Aged (65 yrs & older) Very Old (85 yrs & older) Age Differences Digital Video Emotional Responses Emotions article New Zealand 2840:Psychosocial & Personality Developme…	http://login.ezproxy1.lib.asu.edu/login?url=https://www.proquest.com/scholarly-journals/lifespan-differences-emotional-contagion-while/docview/2312601269/se-2 https://arizona-asu-primo.hosted.exlibrisgroup.com/openurl/01ASU/01ASU_SP?genre=article&atitle=Lifespan+differences+in+emotional+contagion+while+watching+emotion-eliciting+videos&author=Ruffman%2C+Ted%3BThen%2C+Rebecca%3BCheng%2C+Christie%3…	APA PsycInfo®
Light makeup decreases receivers’ negative emotional experience	Makeup is widely used in modern society and has a positive effect on perceived attractiveness. However, little is known about the other possible outcomes of makeup use. In this study, we investigated whether makeup enhances a receiver’s emotional experience. Dynamic faces with or without makeup are presented in Experiments 1 and 2. Participants were asked to imagine themselves video chatting with…	L. Zhang; W. Chen; M. Liu; Y. Ou; E. Xu; P. Hu	2021	Scientific Reports (Nature Publisher Group)	11	1		http://dx.doi.org/10.1038/s41598-021-03129-7	Sciences: Comprehensive Works Emotions Attraction Arousal Perceptions Social interaction Light Experiments Males	http://login.ezproxy1.lib.asu.edu/login?url=https://www.proquest.com/scholarly-journals/light-makeup-decreases-receivers-negative/docview/2608620755/se-2 https://arizona-asu-primo.hosted.exlibrisgroup.com/openurl/01ASU/01ASU_SP?genre=article&atitle=Light+makeup+decreases+receivers%26rsquo%3B+negative+emotional+experience&author=Zhang%2C+Ling%3BChen%2C+Wenfeng%3BLiu+Menghan%3BOu+Yuxiao%3BXu+Erjia%…	Biological Science Collection; Publicly Available Content Database
Maladaptive music listening strategies are modulated by individual traits	Music listening is a great resource for mental well-being, pleasure, and self-regulation, but it may also be maladaptive. Depression, for instance, has been shown to relate to music use that is characterized by rumination, avoidance, and mood worsening. However, we know little of the role of individual differences in such maladaptive music use. Hence, this study focused on examining the role of p…	V. Alluri; A. Mittal; A. Sc; J. K. Vuoskoski; S. Saarikallio	2022	Psychology of Music				10.1177/03057356211065061		https://www.scopus.com/inward/record.uri?eid=2-s2.0-85124334880&doi=10.1177%2f03057356211065061&partnerID=40&md5=528c44d1df4cc31426b57330edf2a24b	Scopus
Management Accountants’ Empathy and Their Violation of Fiduciary Duties: A Replication and Extension Study Using fMRI	Research shows that management accountants’ role to support business unit managers’ decision-making may cause them to succumb to managers’ pressures to misreport. Using electroencephalographic (EEG) evidence, Eskenazi, Hartmann, and Rietdijk (2016) demonstrate the role of automatic emotional mimicry, which drives misreporting when managers’ personal interest is at stake, but not when BU interest …	S. Slapničar; M. Ličen; F. G. H. Hartmann; A. S. Ozimič; G. Repovš	2021	Behavioral Research in Accounting	33	1	21-42	10.2308/BRIA-2020-021		https://www.scopus.com/inward/record.uri?eid=2-s2.0-85122147076&doi=10.2308%2fBRIA-2020-021&partnerID=40&md5=faa0c70197f69962eb85cdd2f3ab1e28	Scopus
Matching your face or appraising the situation: Two paths to emotional contagion	Emotions are believed to converge both through emotional mimicry and social appraisal. The present study compared contagion of anger and happiness. In Experiment 1, participants viewed dynamic angry and happy faces, with facial electromyography recorded from the zygomaticus major and corrugator supercilii as emotional mimicry. Self-reported emotional experiences were analyzed as emotional contagi…	H. Deng; P. Hu	2018	Frontiers in Psychology	8		9	http://dx.doi.org/10.3389/fpsyg.2017.02278	emotional contagion emotional mimicry social appraisal zygomaticus major (ZM) corrugator supercilii (CS) Empirical Study Quantitative Study Human Male Female Adulthood (18 yrs & older) Happiness Emotional Development Electromyography Mimicry (Biology) article China 2530:Electrophysiology	http://login.ezproxy1.lib.asu.edu/login?url=https://www.proquest.com/scholarly-journals/matching-your-face-appraising-situation-two-paths/docview/2088264028/se-2 https://arizona-asu-primo.hosted.exlibrisgroup.com/openurl/01ASU/01ASU_SP?genre=article&atitle=Matching+your+face+or+appraising+the+situation%3A+Two+paths+to+emotional+contagion&author=Deng%2C+Huan%3BHu%2C+Ping&volume=8&issue=&spage=&dat…	APA PsycInfo®
Measurement of emotional contagion using synchronization of heart rhythm pattern between two persons: Application to sales managers and sales force synchronization	The purpose of this study was to measure emotional contagion, determine its direction, and compare the intensity between positive and negative contagion using the synchronization of heart rhythm pattern (HRP). A total of 64 undergraduate students (32 women and 32 men) participated in the experiment, and were randomly categorized as either leaders or followers. Followers were required to imitate t…	S. Park; S. J. Choi; S. Mun; M. Whang	2019	Physiology & Behavior	200		148-158	http://dx.doi.org/10.1016/j.physbeh.2018.04.022	Emotional contagion Synchronization Heart rhythm pattern Team performance Sales marketing Empirical Study Quantitative Study Human Male Female Adulthood (18 yrs & older) Heart Rate Contagion Emotional Content Group Performance Sales Personnel article 2500:Physiological Psychology & Neuroscience Leadership Humans Commerce Random Allocation Emotions Young Adult Heart Rate Determination Social Behav…	http://login.ezproxy1.lib.asu.edu/login?url=https://www.proquest.com/scholarly-journals/measurement-emotional-contagion-using/docview/2031150800/se-2?accountid=4485 https://arizona-asu-primo.hosted.exlibrisgroup.com/openurl/01ASU/01ASU_SP?genre=article&atitle=Measurement+of+emotional+contagion+using+synchronization+of+heart+rhythm+pattern+between+two+persons%3A+Application+to+sales+managers+and+s…	APA PsycInfo®
Measuring emotional contagion in social media	Social media are used as main discussion channels by millions of individuals every day. The content individuals produce in daily social-media-based micro-communications, and the emotions therein expressed, may impact the emotional states of others. A recent experiment performed on Facebook hypothesized that emotions spread online, even in absence of non-verbal cues typical of in-person interactio…	E. Ferrara; Z. Yang	2015	PLoS ONE	10	11	14	http://dx.doi.org/10.1371/journal.pone.0142390	emotional contagion emotional valence social media online emotions spread Empirical Study Quantitative Study Human Contagion Online Social Networks Emotional States Emotions article 2750:Mass Media Communications Models, Theoretical Language Social Behavior Humans Empathy	http://login.ezproxy1.lib.asu.edu/login?url=https://www.proquest.com/scholarly-journals/measuring-emotional-contagion-social-media/docview/1767921572/se-2 https://arizona-asu-primo.hosted.exlibrisgroup.com/openurl/01ASU/01ASU_SP?genre=article&atitle=Measuring+emotional+contagion+in+social+media&author=Ferrara%2C+Emilio%3BYang%2C+Zeyao&volume=10&issue=11&spage=&date=2015&rft.btitle=&rft.jtitle=PLo…	APA PsycInfo®
Measuring emotional contagion: Adaptation of the Doherty scale	This study aimed at adapting the Emotional Contagion Scale to the Spanish context. Specifically, it intended to know its factor structure and reliability, to test different theoretical models (i.e., uni-factor and multi-factor), and to know if the scores on the emotional contagion factors vary according to the gender of the subjects. 323 people participated, most of them female (66.6%) and underg…	V. V. Gouveia; R. S. V. Gouveia; V. M. Guerra; W. S. Santos; E. D. de Medeiros	2007	Revista de Psicologia Social	22	2	99-111	10.1174/021347407780705401		https://www.scopus.com/inward/record.uri?eid=2-s2.0-84945515213&doi=10.1174%2f021347407780705401&partnerID=40&md5=e80287fc368bd0db8262959be84b552b	Scopus
Mimicking and sharing emotions: A re-examination of the link between facial mimicry and emotional contagion	Facial mimicry has long been considered a main mechanism underlying emotional contagion (i.e. the transfer of emotions between people). A closer look at the empirical evidence, however, reveals that although these two phenomena often co-occur, the changes in emotional expressions may not necessarily be causally linked to the changes in subjective emotional experience. Here, we directly investigat…	M. Olszanowski; M. Wróbel; U. Hess	2020	Cognition and Emotion	34	2	367-376	http://dx.doi.org/10.1080/02699931.2019.1611543	Facial mimicry facial EMG facial feedback emotional contagion emotional mimicry Empirical Study Quantitative Study Human Male Female Adulthood (18 yrs & older) Anger Contagion Happiness Facial Affect Recognition Emotions Emotion Recognition article 3020:Group & Interpersonal Processes Imitative Behavior Humans Facial Expression Electromyography Face Photic Stimulation	http://login.ezproxy1.lib.asu.edu/login?url=https://www.proquest.com/scholarly-journals/mimicking-sharing-emotions-re-examination-link/docview/2223993730/se-2 https://arizona-asu-primo.hosted.exlibrisgroup.com/openurl/01ASU/01ASU_SP?genre=article&atitle=Mimicking+and+sharing+emotions%3A+A+re-examination+of+the+link+between+facial+mimicry+and+emotional+contagion&author=Olszanowski%2C+Michal%3BWr%C…	APA PsycInfo®
Mimicking emotions: how 3-12-month-old infants use the facial expressions and eyes of a model	While there is an extensive literature on the tendency to mimic emotional expressions in adults, it is unclear how this skill emerges and develops over time. Specifically, it is unclear whether infants mimic discrete emotion-related facial actions, whether their facial displays are moderated by contextual cues and whether infants' emotional mimicry is constrained by developmental changes in the a…	R. Soussignan; N. Dollion; B. Schaal; K. Durand; N. Reissland; J.-Y. Baudouin	2018	Cognition & Emotion	32	4	827-842	http://dx.doi.org/10.1080/02699931.2017.1359015	Psychology Infant emotional mimicry facial expressions gaze direction Infancy Displays Recruitment Infants Disgust Eye fixation Sadness Emotions Decoding Tracking Cues Imitation Fear & phobias Mimicry Flow cytometry Developmental stages	http://login.ezproxy1.lib.asu.edu/login?url=https://www.proquest.com/scholarly-journals/mimicking-emotions-how-3-12-month-old-infants-use/docview/2043679417/se-2 https://arizona-asu-primo.hosted.exlibrisgroup.com/openurl/01ASU/01ASU_SP?genre=article&atitle=Mimicking+emotions%3A+how+3-12-month-old+infants+use+the+facial+expressions+and+eyes+of+a+model&author=Soussignan%2C+Robert%3BDollion%2C+Nicol…	Biological Science Collection
Mimicking non-verbal emotional expressions and empathy development in simulated consultations: An experimental feasibility study	Objective: To explore the feasibility of applying an experimental design to study the relationship between non-verbal emotions and empathy development in simulated consultations. Method: In video-recorded simulated consultations, twenty clinicians were randomly allocated to either an experimental group (instructed to mimic non-verbal emotions of a simulated patient, SP) or a control group (no suc…	Y. Zhou; M. H. Fischer	2018	Patient Education and Counseling	101	2	304-309	http://dx.doi.org/10.1016/j.pec.2017.08.016	Mimicry Non-verbal emotion Empathy Experimental design Empirical Study Interview Quantitative Study Scientific Simulation Human Male Female Adulthood (18 yrs & older) Clinicians Nonverbal Communication Therapeutic Processes Patients United Kingdom article 3300:Health & Mental Health Treatment & Prevention Patient Simulation Humans Middle Aged Physician-Patient Relations Emotions Patient Satisfact…	http://login.ezproxy1.lib.asu.edu/login?url=https://www.proquest.com/scholarly-journals/mimicking-non-verbal-emotional-expressions/docview/1936337240/se-2 https://arizona-asu-primo.hosted.exlibrisgroup.com/openurl/01ASU/01ASU_SP?genre=article&atitle=Mimicking+non-verbal+emotional+expressions+and+empathy+development+in+simulated+consultations%3A+An+experimental+feasibility+study&author=Zhou%2C+Yue…	APA PsycInfo®
Mimicking others’ nonverbal signals is associated with increased attitude contagion	AbstractObserving nonverbal signals being directed toward unfamiliar individuals is known to influence attitudes and behavior toward those individuals. Specifically, observing biased nonverbal signals in favor of one individual over another can produce nonverbal signal-consistent attitudes among preschool children. Research has also shown that people have a tendency to mimic the behavior of other…	A. L. Skinner; A. Osnaya; B. Patel; S. P. Perry	2020	Journal of Nonverbal Behavior	44	1		http://dx.doi.org/10.1007/s10919-019-00322-1	Social bias Nonverbal signals Children Mimicry Emotional mimicry Attitude contagion No terms assigned article 3000:Social Psychology	http://login.ezproxy1.lib.asu.edu/login?url=https://www.proquest.com/scholarly-journals/mimicking-others-nonverbal-signals-is-associated/docview/2310733522/se-2?accountid=4485 https://arizona-asu-primo.hosted.exlibrisgroup.com/openurl/01ASU/01ASU_SP?genre=article&atitle=Mimicking+others%26rsquo%3B+nonverbal+signals+is+associated+with+increased+attitude+contagion&author=Skinner%2C+Allison+L.%3BOsn…	APA PsycInfo®
Mimicry of ingroup and outgroup emotional expressions	Research into emotional mimicry has found that the extent to which we mimic others depends on group membership and the emotion at hand. Particularly, negative emotions are mimicked more when expressed by the perceiver’s ingroup. It is, however, still debated what process underlies emotional mimicry and whether previous findings of enhanced mimicry of negative emotions expressed by ingroup members…	M. S. M. Sachisthal; D. A. Sauter; A. H. Fischer	2016	Comprehensive Results in Social Psychology	1	2022-01-03	86-105	10.1080/23743603.2017.1298355		https://www.scopus.com/inward/record.uri?eid=2-s2.0-85047064281&doi=10.1080%2f23743603.2017.1298355&partnerID=40&md5=a2d9506e1bdf84fbcb5c70eda75245c6	Scopus
Mindfulness and empathy: Differential effects of explicit and implicit Buddhist teachings	Several authors argue that interpersonal changes such as benevolence, compassion, and empathy should naturally emerge from adiligent practice of mindfulness. While empirical data from secularized and standardized mindfulness interventions do not fully support this assumption, a group of authors suggest that making underlying Buddhist teachings explicit within mindfulness-based interventions (MBIs…	M. Bayot; N. Vermeulen; A. Kever; M. Mikolajczak	2020	Mindfulness	11	1	2022-05-17	http://dx.doi.org/10.1007/s12671-018-0966-4	Buddhism Ethics Four immeasurables (self-)compassion Second-generation mindfulness-based interventions Empirical Study Quantitative Study Human Male Female Adulthood (18 yrs & older) Training Emotional Regulation Test Construction Self-Compassion Mindfulness-Based Interventions Foreign Language Translation Group Intervention Empathy Mindfulness article France 3314:Interpersonal & Client Centered …	http://login.ezproxy1.lib.asu.edu/login?url=https://www.proquest.com/scholarly-journals/mindfulness-empathy-differential-effects-explicit/docview/2052654489/se-2?accountid=4485 https://arizona-asu-primo.hosted.exlibrisgroup.com/openurl/01ASU/01ASU_SP?genre=article&atitle=Mindfulness+and+empathy%3A+Differential+effects+of+explicit+and+implicit+Buddhist+teachings&author=Bayot%2C+Marie%3BVermeulen%2…	APA PsycInfo®
Mom feels what her child feels: Thermal signatures of vicarious autonomic response while watching children in a stressful situation	Maternal attunement with an infant’s emotional states is thought to represent a distinctive feature of the human primary bond. It implies the mother’s ability of empathizing with her child in order to fulfil the child’s needs in an immediate and appropriate manner. Thus, it is particularly involved in stressful situations. By assuming that maternal attunement embodies a direct sharing of physiolo…	B. Manini; D. Cardone; S. J. H. Ebisch; D. Bafunno; T. Aureli; A. Merla	2013	Frontiers in Human Neuroscience	7		10	http://dx.doi.org/10.3389/fnhum.2013.00299	emotional states autonomic responses stressful situation maternal attunement empathy mother child communication Empirical Study Quantitative Study Human Male Female Childhood (birth-12 yrs) Preschool Age (2-5 yrs) Adulthood (18 yrs & older) Young Adulthood (18-29 yrs) Thirties (30-39 yrs) Middle Age (40-64 yrs) Autonomic Nervous System Mother Child Relations Dyads article Italy 2520:Neuropsycholo…	http://login.ezproxy1.lib.asu.edu/login?url=https://www.proquest.com/scholarly-journals/mom-feels-what-her-child-thermal-signatures/docview/1431014408/se-2 https://arizona-asu-primo.hosted.exlibrisgroup.com/openurl/01ASU/01ASU_SP?genre=article&atitle=Mom+feels+what+her+child+feels%3A+Thermal+signatures+of+vicarious+autonomic+response+while+watching+children+in+a+stressful+situation&author=Manini%…	APA PsycInfo®
Mood contagion": The automatic transfer of mood between persons"	The current studies aimed to find out whether a nonintentional form of mood contagion exists and which mechanisms can account for it. In these experiments participants who expected to be tested for text comprehension listened to an affectively neutral speech that was spoken in a slightly sad or happy voice. The authors found that (a) the emotional expression induced a congruent mood state in the …	R. Neumann; F. Strack	2000	Journal of Personality and Social Psychology	79	2	211-223	http://dx.doi.org/10.1037/0022-3514.79.2.211	affectively neutral speech spoken in slightly sad or happy voice, transfer of mood between persons, college students Empirical Study Human Male Female Adulthood (18 yrs & older) Happiness Speech Characteristics Social Perception Oral Communication Sadness Emotional States Germany article 3040:Social Perception & Cognition 2360:Motivation & Emotion Imitative Behavior Transfer (Psychology) Humans A…	http://login.ezproxy1.lib.asu.edu/login?url=https://www.proquest.com/scholarly-journals/mood-contagion-automatic-transfer-between-persons/docview/619496506/se-2 https://arizona-asu-primo.hosted.exlibrisgroup.com/openurl/01ASU/01ASU_SP?genre=article&atitle=%26quot%3BMood+contagion%26quot%3B%3A+The+automatic+transfer+of+mood+between+persons&author=Neumann%2C+Roland%3BStrack%2C+Fritz&volume=79&issue…	APA PsycInfo®
More than a feeling: Emotional contagion effects in persuasive communication	The authors develop an affect-as-information model to explain how targeted emotions used in persuasion can influence unrelated products and brands that are presented nearby. In Study 1, the presence of an emotion-eliciting image affected consumer spending on unrelated products in a simulated retail environment. In Study 2, emotional processing ability and whether consumers monitored their feeling…	J. Hasford; D. M. Hardesty; B. Kidwell	2015	Journal of Marketing Research	52	6	836-847	http://dx.doi.org/10.1509/jmr.13.0081	emotional contagion affect as information persuasion affect transfer emotion Empirical Study Quantitative Study Human Adulthood (18 yrs & older) Persuasive Communication Contagion Consumer Behavior Emotions article 3920:Consumer Attitudes & Behavior	http://login.ezproxy1.lib.asu.edu/login?url=https://www.proquest.com/scholarly-journals/more-than-feeling-emotional-contagion-effects/docview/1765603767/se-2?accountid=4485 https://arizona-asu-primo.hosted.exlibrisgroup.com/openurl/01ASU/01ASU_SP?genre=article&atitle=More+than+a+feeling%3A+Emotional+contagion+effects+in+persuasive+communication&author=Hasford%2C+Jonathan%3BHardesty%2C+David+M.%3B…	APA PsycInfo®
More than mere mimicry? The influence of emotion on rapid facial reactions to faces	Within a second of seeing an emotional facial expression, people typically match that expression. These rapid facial reactions (RFRs), often termed mimicry, are implicated in emotional contagion, social perception, and embodied affect, yet ambiguity remains regarding the mechanism(s) involved. Two studies evaluated whether RFRs to faces are solely nonaffective motor responses or whether emotional…	E. J. Moody; D. N. McIntosh; L. J. Mann; K. R. Weisser	2007	Emotion	7	2	447-457	http://dx.doi.org/10.1037/1528-3542.7.2.447	mimicry EMG facial expression Empirical Study Quantitative Study Human Male Female Adulthood (18 yrs & older) Face Perception Facial Expressions Emotional Responses US article 2360:Motivation & Emotion Anger Facial Muscles Humans Reaction Time Emotions Fear Imitative Behavior Adolescent Arousal Motor Neurons Adult Electromyography Pattern Recognition, Visual	http://login.ezproxy1.lib.asu.edu/login?url=https://www.proquest.com/scholarly-journals/more-than-mere-mimicry-influence-emotion-on-rapid/docview/621727760/se-2?accountid=4485 https://arizona-asu-primo.hosted.exlibrisgroup.com/openurl/01ASU/01ASU_SP?genre=article&atitle=More+than+mere+mimicry%3F+The+influence+of+emotion+on+rapid+facial+reactions+to+faces&author=Moody%2C+Eric+J.%3BMcIntosh%2C+Dani…	APA PsycInfo®
Multilevel emotion transfer on youtube: Disentangling the effects of emotional contagion and homophily on video audiences	Why do connected users in online social networks express similar emotions? Past approaches have suggested situational emotion transfers (i.e., contagion) and the phenomenon that emotionally similar users flock together (i.e., homophily). We analyze these mechanisms in unison by exploiting the hierarchical structure of YouTube through multilevel analyses, disaggregating the video- and channel-leve…	H. Rosenbusch; A. M. Evans; M. Zeelenberg	2019	Social Psychological and Personality Science	10	8	1028-1035	http://dx.doi.org/10.1177/1948550618820309	emotion transfer multilevel analysis Internet cyberpsychology contagion homophily Empirical Study Quantitative Study Human Male Female Adulthood (18 yrs & older) Audiences Models Online Social Networks Emotions article Netherlands 3020:Group & Interpersonal Processes	http://login.ezproxy1.lib.asu.edu/login?url=https://www.proquest.com/scholarly-journals/multilevel-emotion-transfer-on-youtube/docview/2320500365/se-2 https://arizona-asu-primo.hosted.exlibrisgroup.com/openurl/01ASU/01ASU_SP?genre=article&atitle=Multilevel+emotion+transfer+on+youtube%3A+Disentangling+the+effects+of+emotional+contagion+and+homophily+on+video+audiences&author=Rosenbusch%2C+Hannes%3…	APA PsycInfo®
Multiple emotional contagions in service encounters	This paper investigates the dynamic impact of multiple sequential emotional displays by employees on customers’ negative emotions. Using video-based stimuli to manipulate emotional displays by employees, this study shows the sequential occurrences of negative and positive emotional contagions in service failure and recovery encounters. The results suggest that higher levels of employees’ negative…	J. Du; X. Fan; T. Feng	2011	Journal of the Academy of Marketing Science	39	3	449-466	http://dx.doi.org/10.1007/s11747-010-0210-9	emotional responses emotional states consumer satisfaction emotional contagions service personnel Empirical Study Interview Quantitative Study Human Male Female Adulthood (18 yrs & older) Contagion article China 3920:Consumer Attitudes & Behavior	http://login.ezproxy1.lib.asu.edu/login?url=https://www.proquest.com/scholarly-journals/multiple-emotional-contagions-service-encounters/docview/884682353/se-2?accountid=4485 https://arizona-asu-primo.hosted.exlibrisgroup.com/openurl/01ASU/01ASU_SP?genre=article&atitle=Multiple+emotional+contagions+in+service+encounters&author=Du%2C+Jiangang%3BFan%2C+Xiucheng%3BFeng%2C+Tianjun&volume=39&issue=3&s…	APA PsycInfo®
Naltrexone increases negatively-valenced facial responses to happy faces in female participants	Positive social cues, like happy facial expressions, activate the brain’s reward system and indicate interest in social affiliation. Facial mimicry of emotions, which is the predominantly automatic and unconscious imitation of another person’s facial expression, has been shown to promote social affiliation. It has been demonstrated repeatedly that the opioid system is vital to social affiliation …	I. M. Meier; P. A. Bos; K. Hamilton; D. J. Stein; J. van Honk; S. Malcolm-Smith	2016	Psychoneuroendocrinology	74		65-68	http://dx.doi.org/10.1016/j.psyneuen.2016.08.022	Social affiliation Negatively-valenced facial responses EMG Naltrexone Mu-opioid system Empirical Study Quantitative Study Human Female Adulthood (18 yrs & older) Social Sciences Facial Expressions Emotions article 3000:Social Psychology	http://login.ezproxy1.lib.asu.edu/login?url=https://www.proquest.com/scholarly-journals/naltrexone-increases-negatively-valenced-facial/docview/1839758312/se-2?accountid=4485 https://arizona-asu-primo.hosted.exlibrisgroup.com/openurl/01ASU/01ASU_SP?genre=article&atitle=Naltrexone+increases+negatively-valenced+facial+responses+to+happy+faces+in+female+participants&author=Meier%2C+Isabell+M.%3BBos%…	APA PsycInfo®
Narcissism and emotional contagion: Do narcissists “catch” the emotions of others?	In this research, we investigated the association between narcissism and one central aspect of empathy, susceptibility to emotional contagion (the transfer of emotional states from one person to another). In a laboratory study ( N = 101), we detected a negative link between narcissism and emotional contagion in response to experimentally induced positive affect. In an online study ( N = 195), nar…	A. Z. Czarna; M. Wróbel; M. Dufner; V. Zeigler-Hill	2015	Social Psychological and Personality Science	6	3	318-324	http://dx.doi.org/10.1177/1948550614559652	narcissism empathy emotional contagion mood Empirical Study Quantitative Study Human Male Female Adulthood (18 yrs & older) Young Adulthood (18-29 yrs) Thirties (30-39 yrs) Middle Age (40-64 yrs) Individual Differences Emotions Emotional States article Poland 3120:Personality Traits & Processes	http://login.ezproxy1.lib.asu.edu/login?url=https://www.proquest.com/scholarly-journals/narcissism-emotional-contagion-do-narcissists/docview/1671640053/se-2?accountid=4485 https://arizona-asu-primo.hosted.exlibrisgroup.com/openurl/01ASU/01ASU_SP?genre=article&atitle=Narcissism+and+emotional+contagion%3A+Do+narcissists+%26ldquo%3Bcatch%26rdquo%3B+the+emotions+of+others%3F&author=Czarna%2C+Anna+Z.…	APA PsycInfo®
Negative emotions shape the diffusion of cancer tweets: toward an integrated social network–text analytics approach	Purpose: Drawing on the cognitive-functional model of emotions and emotional contagion, the authors aim to examine the role of negative emotions in the diffusion of cancer tweets. Design/methodology/approach: Using an integrated approach of social network and text analytics, the authors analyzed 142,883 cancer tweets from February to March 2018. The roles of negative emotions, emotional contagion…	X. Wang; E. W. J. Lee	Internet Research	2021	31	2	401-418	10.1108/INTR-04-2020-0181		https://www.scopus.com/inward/record.uri?eid=2-s2.0-85095746580&doi=10.1108%2fINTR-04-2020-0181&partnerID=40&md5=37131f40d6907df37659afe6ecdb3577	Scopus
Negative online reviews, brand equity and emotional contagion	Purpose: Despite the growing consensus that consumers extensively use online reviews and that negative reviews can significantly damage brand equity, it remains uncertain whether negative online reviews that focus on different aspects of a service have a similar or differential effect on brand equity. This study aims to fill this gap and explores the mediating role of emotional contagion and what…	F. Ahmad; F. Guzmán	2021	European Journal of Marketing	55	11	2825-2870	10.1108/EJM-10-2019-0820		https://www.scopus.com/inward/record.uri?eid=2-s2.0-85108345184&doi=10.1108%2fEJM-10-2019-0820&partnerID=40&md5=51295cedb41133c8a091b4dcaf42c6c8	Scopus
Network structure of affective communication and shared emotion in teams	This paper identifies the relative effectiveness of two mechanisms of emotional contagion on shared emotion in teams: explicit mechanism (active spreading of one’s emotion) and implicit mechanism (passive mimicry of others’ emotion). Using social network analysis, this paper analyzes affective communication networks involving or excluding a focal person in the process of emotional contagion by di…	S. Y. Rhee; H. Park; J. Bae	2020	Behavioral Sciences	10	10		10.3390/bs10100159		https://www.scopus.com/inward/record.uri?eid=2-s2.0-85099819582&doi=10.3390%2fbs10100159&partnerID=40&md5=2386fa9a96eb09af57e9f248f0a1fd3b	Scopus
Organisational behaviour associated with emotional contagion among direct selling members	Purpose – This paper aims to examine organisational behaviour as a result of emotional contagion experienced by selected members in direct selling companies. Specifically, it seeks to investigate how members in a group are affected by the happiness of their high achievers, what factors influence the emotional contagion to occur, and what are the effects of emotional contagion on individual, group…	J. Hashim; S. Wok; R. Ghazali	2008	Direct Marketing: An International Journal	2	3	144-158	10.1108/17505930810899302		https://www.scopus.com/inward/record.uri?eid=2-s2.0-84986172342&doi=10.1108%2f17505930810899302&partnerID=40&md5=06ece71b63b5cf922c440cda317b1f75	Scopus
People tend to wind down, not up, when they browse social media	Researchers have focused intensively on the emotional effects of browsing social media, with many emphasizing possible negative effects and others suggesting the positive emotions in status updates are contagious. Despite this focus, however, very few studies have investigated the actual emotional experience of browsing social media in the moment, and none with more than a few emotions, making it…	G. Panger	2018	Proceedings of the ACM on Human-Computer Interaction	2	CSCW		10.1145/3274402		https://www.scopus.com/inward/record.uri?eid=2-s2.0-85066418870&doi=10.1145%2f3274402&partnerID=40&md5=8fb9c7ad4b267e20f5fbe6064d6c0d00	Scopus
Perceiving emotion in non-social targets: The effect of trait empathy on emotional contagion through art	This research examines the role of trait empathy in emotional contagion through non-social targets—art objects. Studies 1a and 1b showed that high- (compared to low-) empathy individuals are more likely to infer an artist’s emotions based on the emotional valence of the artwork and, as a result, are more likely to experience the respective emotions themselves. Studies 2a and 2b experimentally man…	O. Stavrova; A. Meckel	2017	Motivation and Emotion	41	4	492-509	http://dx.doi.org/10.1007/s11031-017-9619-5	Empathy Emotional contagion Music Poetry Art Empirical Study Quantitative Study Human Male Female Adulthood (18 yrs & older) Emotions article 3000:Social Psychology	http://login.ezproxy1.lib.asu.edu/login?url=https://www.proquest.com/scholarly-journals/perceiving-emotion-non-social-targets-effect/docview/1903673250/se-2 https://arizona-asu-primo.hosted.exlibrisgroup.com/openurl/01ASU/01ASU_SP?genre=article&atitle=Perceiving+emotion+in+non-social+targets%3A+The+effect+of+trait+empathy+on+emotional+contagion+through+art&author=Stavrova%2C+Olga%3BMeckel%2C+Andr…	APA PsycInfo®
Perceiving Positive Facial Expression Can Relieve Depressive Moods: The Effect of Emotional Contagion on Mood in People With Subthreshold Depression	Emotional contagion is a phenomenon by which an individual’s emotions directly trigger similar emotions in others. We explored the possibility that perceiving others’ emotional facial expressions affect mood in people with subthreshold depression (sD). Around 49 participants were divided into the following four groups: participants with no depression (ND) presented with happy faces; ND participan…	Y. Yamashita; T. Yamamoto	2021	Frontiers in Psychology	12			10.3389/fpsyg.2021.535980		https://www.scopus.com/inward/record.uri?eid=2-s2.0-85120408612&doi=10.3389%2ffpsyg.2021.535980&partnerID=40&md5=ba1be150a569285e90e42b01f5bfb036	Scopus
Preserved Affective Sharing But Impaired Decoding of Contextual Complex Emotions in Alcohol Dependence	Background Prior research has repeatedly shown that alcohol dependence is associated with a large range of impairments in psychological processes, which could lead to interpersonal deficits. Specifically, it has been suggested that these interpersonal difficulties are underpinned by reduced recognition and sharing of others' emotional states. However, this pattern of deficits remains to be clarif…	D. Grynberg; P. Maurage; J.-L. Nandrino	2017	Alcoholism: Clinical and Experimental Research	41	4	779-785	http://dx.doi.org/10.1111/acer.13330	Toxicology Abstracts Drug abuse Alcoholism Alcoholics Drug dependence Emotions X 24380:Social Poisons & Drug Abuse	http://login.ezproxy1.lib.asu.edu/login?url=https://www.proquest.com/scholarly-journals/preserved-affective-sharing-impaired-decoding/docview/1891875265/se-2?accountid=4485 https://arizona-asu-primo.hosted.exlibrisgroup.com/openurl/01ASU/01ASU_SP?genre=article&atitle=Preserved+Affective+Sharing+But+Impaired+Decoding+of+Contextual+Complex+Emotions+in+Alcohol+Dependence&author=Grynberg%2C+Delphine%…	Biological Science Collection
Protecting nurses from mistreatment by patients: A cross-sectional study on the roles of emotional contagion susceptibility and emotional regulation ability	In recent years, patient mistreatment of healthcare workers, especially nurses, has been frequent, endangering the interests of organizations while also threatening nurses’ own development. This study aims to examine from the perspective of nurses’ personal interests whether mistreatment by patients decreases nurses’ workplace well-being and career commitment, and how their susceptibility to emot…	B. Liu; N. Zhu; H. Wang; F. Li; C. Men	2021	International Journal of Environmental Research and Public Health	18	12		10.3390/ijerph18126331	health worker hospital sector mental health questionnaire survey working conditions workplace adult article career China cross-sectional study emotion regulation female human male multicenter study nurse questionnaire wellbeing health personnel attitude job satisfaction nursing staff Shandong Attitude of Health Personnel Cross-Sectional Studies Emotional Regulation Humans Nurses Nursing Staff, Ho…	https://www.scopus.com/inward/record.uri?eid=2-s2.0-85107582280&doi=10.3390%2fijerph18126331&partnerID=40&md5=bd22f1b94432059b346c21dfc278d02f	Scopus
Psychopathological processes involved in social comparison, depression, and envy on Facebook	Is Facebook utilization beneficial or detrimental for psychological well-being? I draw on outstanding research (e.g., Chou and Edge, 2012; Lin and Utz, 2015; Appel et al., 2016; Ehrenreich and Underwood, 2016; Vogel and Rose, 2016; Hu et al., 2017) to substantiate that examining other individuals’ positively presented material on Facebook may have detrimental consequences. Increasing comparisons …	A. Pera	2018	Frontiers in Psychology	9		5	http://dx.doi.org/10.3389/fpsyg.2018.00022	Facebook envy depressed mood social comparison psychological well-being positive self-presentation Literature Review Human Self-Presentation Depression (Emotion) Jealousy Online Social Networks Well Being article 3000:Social Psychology	http://login.ezproxy1.lib.asu.edu/login?url=https://www.proquest.com/scholarly-journals/psychopathological-processes-involved-social/docview/2020527771/se-2 https://arizona-asu-primo.hosted.exlibrisgroup.com/openurl/01ASU/01ASU_SP?genre=article&atitle=Psychopathological+processes+involved+in+social+comparison%2C+depression%2C+and+envy+on+Facebook&author=Pera%2C+Aurel&volume=9&issue=&spage=&date=2…	APA PsycInfo®
Psychopathy, narcissism, and borderline personality: A critical test of the affective empathy-impairment hypothesis	Two studies were conducted to test whether psychopathy, narcissism, and borderline personality are linked to impairment in affective empathy experience. In both studies, two forms of affective empathy (emotional contagion and empathic concern) were covertly manipulated and measured. Use of state empathy change scores and data aggregation across both studies and a third previously published study …	D. A. Lishner; P. Y. Hong; L. Jiang; M. J. Vitacco; C. S. Neumann	2015	Personality and Individual Differences	86		257-265	http://dx.doi.org/10.1016/j.paid.2015.05.036	Narcissism Borderline personality Psychopathy Empathy Emotional contagion Empathic concern Emotion Affect Empirical Study Quantitative Study Human Male Female Adolescence (13-17 yrs) Adulthood (18 yrs & older) Young Adulthood (18-29 yrs) Thirties (30-39 yrs) Borderline Personality Disorder Emotional States article US 3217:Personality Disorders	http://login.ezproxy1.lib.asu.edu/login?url=https://www.proquest.com/scholarly-journals/psychopathy-narcissism-borderline-personality/docview/1717508735/se-2?accountid=4485 https://arizona-asu-primo.hosted.exlibrisgroup.com/openurl/01ASU/01ASU_SP?genre=article&atitle=Psychopathy%2C+narcissism%2C+and+borderline+personality%3A+A+critical+test+of+the+affective+empathy-impairment+hypothesis&author=Li…	APA PsycInfo®
R U with Some1? Using text message experience sampling to examine television coviewing as a moderator of emotional contagion effects on enjoyment	Viewers regularly watch television with others, but the role of coviewing is often overlooked in entertainment effects models. Further, the models are rarely investigated in natural settings, limiting their ecological validity. The current study used experience sampling via text message to examine college students’ daily coviewing behaviors. Momentary assessments were taken 3 times a day for 1 we…	E. L. Cohen; N. D. Bowman; A. L. Lancaster	2016	Mass Communication & Society	19	2	149-172	http://dx.doi.org/10.1080/15205436.2015.1071400	empathy emotional contagion television viewing enjoyment Empirical Study Quantitative Study Human Male Female Adulthood (18 yrs & older) Young Adulthood (18-29 yrs) Thirties (30-39 yrs) Contagion Messages Pleasure article US 2750:Mass Media Communications	http://login.ezproxy1.lib.asu.edu/login?url=https://www.proquest.com/scholarly-journals/r-u-with-some1-using-text-message-experience/docview/1812932477/se-2?accountid=4485 https://arizona-asu-primo.hosted.exlibrisgroup.com/openurl/01ASU/01ASU_SP?genre=article&atitle=R+U+with+Some1%3F+Using+text+message+experience+sampling+to+examine+television+coviewing+as+a+moderator+of+emotional+contagion+effec…	APA PsycInfo®
Rapid emotional contagion and expressive congruence under strong test conditions	The present research examined whether the observation of emotional expressions rapidly induces congruent emotional experiences and facial responses in observers under strong test conditions. Specifically, participants rated their emotional reactions after (a) single, brief exposures of (b) a range of human emotional facial expressions that included (c) a neutral face comparison using a procedure …	D. A. Lishner; A. B. Cooter; D. H. Zald	2008	Journal of Nonverbal Behavior	32	4	225-239	http://dx.doi.org/10.1007/s10919-008-0053-y	emotional contagion expressive congruence facial responses strong test conditions cognitive load Empirical Study Quantitative Study Human Female Adulthood (18 yrs & older) Facial Muscles Observers Facial Expressions Emotional Responses Human Channel Capacity article US 2700:Communication Systems	http://login.ezproxy1.lib.asu.edu/login?url=https://www.proquest.com/scholarly-journals/rapid-emotional-contagion-expressive-congruence/docview/621575727/se-2?accountid=4485 https://arizona-asu-primo.hosted.exlibrisgroup.com/openurl/01ASU/01ASU_SP?genre=article&atitle=Rapid+emotional+contagion+and+expressive+congruence+under+strong+test+conditions&author=Lishner%2C+David+A.%3BCooter%2C+Amy+B.%3BZ…	APA PsycInfo®
Rapid facial mimicry responses are preserved in youth with first presentation borderline personality disorder	Background: Empathy is a complex and multifaceted construct comprising cognitive and affective components. Abnormal empathic responses are implicated in borderline personality disorder (BPD). Specifically, unconscious motor mimicry (a primitive component of affective empathy evident from infancy) is theorized to be heightened and to contribute to the heightened emotional contagion often seen in p…	E. Pizarro-Campagna; G. Terrett; M. Jovev; P. G. Rendell; J. D. Henry; A. M. Chanen	2020	Journal of Affective Disorders	266		14-21	http://dx.doi.org/10.1016/j.jad.2020.01.097	Borderline personality disorder Affective empathy Youth Adolescent rapid facial mimicry Empirical Study Quantitative Study Human Male Female Outpatient Adolescence (13-17 yrs) Adulthood (18 yrs & older) Young Adulthood (18-29 yrs) Outpatients Empathy Facial Expressions article Australia 3217:Personality Disorders	http://login.ezproxy1.lib.asu.edu/login?url=https://www.proquest.com/scholarly-journals/rapid-facial-mimicry-responses-are-preserved/docview/2399389511/se-2?accountid=4485 https://arizona-asu-primo.hosted.exlibrisgroup.com/openurl/01ASU/01ASU_SP?genre=article&atitle=Rapid+facial+mimicry+responses+are+preserved+in+youth+with+first+presentation+borderline+personality+disorder&author=Pizarro-Campagn…	APA PsycInfo®
Receiving word-of-mouth from the service customer: An emotion-based effectiveness assessment	This study examines how receiving negative and positive word-of-mouth from satisfied and dissatisfied customers influences the potential customer. By explicitly including responses in terms of emotions-which hitherto have been neglected in research on word-of-mouth-it was found that emotional contagion and affect infusion were involved in the response process. The net effect was that receiving po…	M. Söderlund; S. Rosengren	2007	Journal of Retailing and Consumer Services	14	2	123-136	10.1016/j.jretconser.2006.10.001		https://www.scopus.com/inward/record.uri?eid=2-s2.0-33845910099&doi=10.1016%2fj.jretconser.2006.10.001&partnerID=40&md5=a8f944c6d95db9fdd1cc9aae0a865b48	Scopus
Reconceptualizing address in television programming: The effect of address and affective empathy on viewer experience of parasocial interaction	Abstract: Much scholarship has examined the parasocial bonds between audiences and media personalities. However, recent research differentiated between the development of parasocial relationships and the actual experience of parasocial interaction (EPSI) that can result from structural elements of a message such as style of address (Hartmann & Goldhoorn, 2011). This study presents an alternate co…	R. G. Cummins; B. Cui	2014	Journal of Communication	64	4	723-742	http://dx.doi.org/10.1111/jcom.12076	parasocial interaction television programming affective empathy viewer experience audiences mass media emotional contagion social cognition Empirical Study Quantitative Study Human Male Female Adulthood (18 yrs & older) Young Adulthood (18-29 yrs) Thirties (30-39 yrs) Middle Age (40-64 yrs) Contagion Interpersonal Interaction Empathy Television Viewing article US 2750:Mass Media Communications	http://login.ezproxy1.lib.asu.edu/login?url=https://www.proquest.com/scholarly-journals/reconceptualizing-address-television-programming/docview/1586111571/se-2?accountid=4485 https://arizona-asu-primo.hosted.exlibrisgroup.com/openurl/01ASU/01ASU_SP?genre=article&atitle=Reconceptualizing+address+in+television+programming%3A+The+effect+of+address+and+affective+empathy+on+viewer+experience+of+paras…	APA PsycInfo®
Relating self–other overlap to ingroup bias in emotional mimicry	Humans tend to show congruent facial expressions automatically in reaction to their partners which is defined as emotional mimicry. Although occurring unconsciously, this tendency has been proven to be modulated by social contextual factors such as group membership. Ingroup bias in emotional mimicryhas been well-documented in previous research; however, few studies have investigated the underlyin…	S. Peng; L. Zhang; P. Hu	2021	Social Neuroscience	16	4	439-447	http://dx.doi.org/10.1080/17470919.2021.1940273	Self– other overlap emotional mimicry ingroup bias interpersonal closeness Empirical Study Quantitative Study Human Male Female Adulthood (18 yrs & older) Anger Happiness Partners Inclusion Interpersonal Relationships Ingroup Outgroup article China 3020:Group & Interpersonal Processes	http://login.ezproxy1.lib.asu.edu/login?url=https://www.proquest.com/scholarly-journals/relating-self-other-overlap-ingroup-bias/docview/2541904540/se-2?accountid=4485 https://arizona-asu-primo.hosted.exlibrisgroup.com/openurl/01ASU/01ASU_SP?genre=article&atitle=Relating+self%26ndash%3Bother+overlap+to+ingroup+bias+in+emotional+mimicry&author=Peng%2C+Shenli%3BZhang%2C+Ling%3BHu%2C+Ping&volume=16&…	APA PsycInfo®
Relationship between mood & susceptibility to emotional contagion: Is positive mood more contagious?	Emotional contagion or the tendency to mimic emotional expressions and experiences of others in a social interaction is likely to be influenced by affect or the existing mood of the individual. This study assessed the relationship between mood and susceptibility to emotional contagion using two well-established scales- PANAS (Positive and Negative Affect Schedule) and the EC (Emotional Contagion)…	N. Bhullar	2012	North American Journal of Psychology	14	3	517-530		emotional contagion emotional expressions social interaction expressions mimicry therapist client interactions Empirical Study Quantitative Study Human Adulthood (18 yrs & older) Young Adulthood (18-29 yrs) Thirties (30-39 yrs) Contagion Therapeutic Processes Mimicry (Biology) Emotional States article US 3310:Psychotherapy & Psychotherapeutic Counseling	http://login.ezproxy1.lib.asu.edu/login?url=https://www.proquest.com/scholarly-journals/relationship-between-mood-amp-susceptibility/docview/1431012414/se-2?accountid=4485 https://arizona-asu-primo.hosted.exlibrisgroup.com/openurl/01ASU/01ASU_SP?genre=article&atitle=Relationship+between+mood+%26amp%3B+susceptibility+to+emotional+contagion%3A+Is+positive+mood+more+contagious%3F&author=Bhullar%2C+N…	APA PsycInfo®
Relationship Between Psychological Responses and the Appraisal of Risk Communication During the Early Phase of the COVID-19 Pandemic: A Two-Wave Study of Community Residents in China	The novel coronavirus disease (COVID-19) has affected hundreds of millions of people worldwide. Data collection in the ascending phase is crucial to address a rapidly evolving crisis by helping us understand the uncertain relationship between risk communication and psychological responses. Data were collected from 26 January 26, 2020, until February 17, 2020, with a mean test–retest interval of 1…	Z. Jin; K. B. Zhao; Y. Y. Xia; R. J. Chen; H. Yu; T. Tamunang Tamutana; Z. Yuan; Y. M. Shi; H. Y. Adamseged; M. Kogay; G. Y. Park	2020	Frontiers in Public Health	8			10.3389/fpubh.2020.550220		https://www.scopus.com/inward/record.uri?eid=2-s2.0-85092653222&doi=10.3389%2ffpubh.2020.550220&partnerID=40&md5=f7847165bbc8ae608ba8b96ad3a199ba	Scopus
Restaurant tipping and customers’ susceptibility to emotional contagion	Purpose: This paper aims to examine the connection between restaurant tipping propensity and customers’ susceptibility to emotional contagion (EC) in an effort to shed more light on consumers’ inclination to pay more for a service than they are legally obligated to (that is to pay more than the price by tipping). Design/methodology/approach: In this study, two different instruments (Tipping Motiv…	P. S. Koku; S. Savas	2016	Journal of Services Marketing	30	7	762-772	10.1108/JSM-03-2016-0103		https://www.scopus.com/inward/record.uri?eid=2-s2.0-84992456073&doi=10.1108%2fJSM-03-2016-0103&partnerID=40&md5=f79b122be9ad43302c8b89c65b17fb07	Scopus
Right temporoparietal junction modulates in-group bias in facial emotional mimicry: A tDCS study	The present study employs transcranial direct current stimulation (tDCS), a non-invasive brain stimulation technique, to explore the possible role of the right temporoparietal junction (rTPJ) in regulating in-group bias in facial emotional mimicry. Participants received either anodal or cathodal stimulation, or they were assigned to a sham condition. After that, they passively viewed a series of …	S. Peng; B. Kuang; P. Hu	2020	14	14	10		http://dx.doi.org/10.3389/fnbeh.2020.00143	rTPJ ethnic group membership in-group bias facial emotional mimicry tDCS Empirical Study Quantitative Study Human Male Female Adulthood (18 yrs & older) Racial and Ethnic Groups Transcranial Direct Current Stimulation Facial Expressions Models Social Cognition Ingroup Outgroup article China 2560:Psychophysiology	http://login.ezproxy1.lib.asu.edu/login?url=https://www.proquest.com/scholarly-journals/right-temporoparietal-junction-modulates-group/docview/2450309279/se-2?accountid=4485 https://arizona-asu-primo.hosted.exlibrisgroup.com/openurl/01ASU/01ASU_SP?genre=article&atitle=Right+temporoparietal+junction+modulates+in-group+bias+in+facial+emotional+mimicry%3A+A+tDCS+study&author=Peng%2C+Shenli%3BKuang%2…	APA PsycInfo®	English
Right temporoparietal junction plays a role in the modulation of emotional mimicry by group membership	Our prior research demonstrated that the right temporoparietal junction (rTPJ) exerted a modulatory role in ingroup bias in emotional mimicry. In this study, two experiments were conducted to further explore whether the rTPJ is a neural region for emotional mimicry or for the modulation of emotional mimicry by group membership in a sham-controlled, double-blinded, between-subject design. Both exp…	S. Peng; B. Kuang; L. Zhang; P. Hu	2021	Frontiers in Human Neuroscience	15		7	http://dx.doi.org/10.3389/fnhum.2021.606292	rTPJ emotional mimicry group membership eletromyography emotion Empirical Study Quantitative Study Human Male Female Adulthood (18 yrs & older) Transcranial Direct Current Stimulation Facial Muscles Membership Models Electrical Activity Electromyography Ingroup Outgroup article China 2530:Electrophysiology 3020:Group & Interpersonal Processes	http://login.ezproxy1.lib.asu.edu/login?url=https://www.proquest.com/scholarly-journals/right-temporoparietal-junction-plays-role/docview/2502242251/se-2?accountid=4485 https://arizona-asu-primo.hosted.exlibrisgroup.com/openurl/01ASU/01ASU_SP?genre=article&atitle=Right+temporoparietal+junction+plays+a+role+in+the+modulation+of+emotional+mimicry+by+group+membership&author=Peng%2C+Shenli%3BKuang%2C…	APA PsycInfo®
Rousing the facebook crowd: Digital enthusiasm and emotional contagion in the 2011 protests in Egypt and Spain	The activist use of Facebook pages in the 2011 movements of the Egyptian revolution and the Spanish Indignados saw phases of exponential growth in user engagement in proximity to key protest events, signaled by spikes in likes and comments. This article analyzes these episodes as moments of digital enthusiasm facilitated by emotional communication on political Facebook pages. Drawing on quantitat…	P. Gerbaudo	2016	International Journal of Communication	10	1	254-273			https://www.scopus.com/inward/record.uri?eid=2-s2.0-84953440020&partnerID=40&md5=296576464aea6d70c26e29ab00a3eba3	Scopus
Self-esteem, gender, and emotional contagion: What predicts people’s proneness to “catch” the feelings of others?	There is a scarcity of experimental studies on individual differences in susceptibility to emotional contagion (i.e., the transfer of emotions between people). Drawing on the sociometer theory of self-esteem, a social functional approach to emotions, and studies on the relationship between self-esteem and positive and negative emotionality, we predicted that differences in global self-esteem woul…	A. Juszkiewicz; K. Lachowicz-Tabaczek; M. Wróbel	2020	Personality and Individual Differences	157		10	http://dx.doi.org/10.1016/j.paid.2019.109803	Emotional contagion Self-esteem Sociometer theory Social functional approach to emotions Gender Need for acceptance Fear of rejection Empirical Study Quantitative Study Human Male Female Adulthood (18 yrs & older) Young Adulthood (18-29 yrs) Thirties (30-39 yrs) Contagion Happiness Emotions Sociometry Human Sex Differences article Poland 3120:Personality Traits & Processes	http://login.ezproxy1.lib.asu.edu/login?url=https://www.proquest.com/scholarly-journals/self-esteem-gender-emotional-contagion-what/docview/2519389083/se-2?accountid=4485 https://arizona-asu-primo.hosted.exlibrisgroup.com/openurl/01ASU/01ASU_SP?genre=article&atitle=Self-esteem%2C+gender%2C+and+emotional+contagion%3A+What+predicts+people%26rsquo%3Bs+proneness+to+%26ldquo%3Bcatch%26rdquo%3B+the+fee…	APA PsycInfo®
Self-ratings of love and fear on Emotional Contagion Scale depend on the environmental context of rating	The influence of environmental context on self-rating of emotional contagion was tested in 107 undergraduate subjects across two conditions- alone or in a group with their classmates. Susceptibility to emotional contagion, or the tendency to ‘catch’ emotions of other individuals was assessed in these two groups using an Emotional Contagion (EC) scale. Greater susceptibility to emotional contagion…	N. Bhullar	2012	Current Research in Social Psychology	19		9		self rating love fear Emotional Contagion Scale environmental context emotional contagion Empirical Study Quantitative Study Human Adulthood (18 yrs & older) Contagion Environment Emotions Self-Evaluation Rating Scales article 3040:Social Perception & Cognition	http://login.ezproxy1.lib.asu.edu/login?url=https://www.proquest.com/scholarly-journals/self-ratings-love-fear-on-emotional-contagion/docview/1611627792/se-2?accountid=4485 https://arizona-asu-primo.hosted.exlibrisgroup.com/openurl/01ASU/01ASU_SP?genre=article&atitle=Self-ratings+of+love+and+fear+on+Emotional+Contagion+Scale+depend+on+the+environmental+context+of+rating&author=Bhullar%2C+Naureen&…	APA PsycInfo®
Service innovation and mental health: The multilevel moderating role of group emotional contagion	From the perspective of social information processing theory, we investigated the multilevel mediating effect of surface acting in the relationship between service innovation and frontline employees’ mental health, then further tested the multilevel moderating roles of positive and negative group emotional contagion. We used the experience sampling method to conduct a survey with 572 employees of…	Z.-M. Xiao; M.-H. Lee; H.-C. Wang	2020	Social Behavior and Personality: An International Journal	47	10	2022-01-12	http://dx.doi.org/10.2224/sbp.8143	service innovation surface acting mental health group emotional contagion frontline employees emotional labor Empirical Study Mathematical Model Quantitative Study Human Male Female Adulthood (18 yrs & older) Young Adulthood (18-29 yrs) Thirties (30-39 yrs) Middle Age (40-64 yrs) Innovation Contagion Business Organizations Information Theory Hospitality Industry Emotions article China 3600:Indust…	http://login.ezproxy1.lib.asu.edu/login?url=https://www.proquest.com/scholarly-journals/service-innovation-mental-health-multilevel/docview/2419464421/se-2?accountid=4485 https://arizona-asu-primo.hosted.exlibrisgroup.com/openurl/01ASU/01ASU_SP?genre=article&atitle=Service+innovation+and+mental+health%3A+The+multilevel+moderating+role+of+group+emotional+contagion&author=Xiao%2C+Zhi-Ming%3BLee%2C+…	APA PsycInfo®
Service with a Smile and Encounter Satisfaction: Emotional Contagion and Appraisal Mechanisms	Primitive emotional contagion has been proposed to explain why service with a smile" predicts encounter satisfaction. We provide a comprehensive test of this mechanism by examining mimicry and mood as mediators in service encounters, contrasting such mediation with a direct path through perceived service quality. Independent coders recorded the strength of employees' and customers' smiles at thre…	P. B. Barger; A. A. Grandey	2006	Academy of Management Journal	49	6	1229-1238	http://dx.doi.org/10.5465/AMJ.2006.23478695	emotional contagion appraisal mechanisms service encounters quality of services customer encounter satisfaction Empirical Study Quantitative Study Human Male Female Adulthood (18 yrs & older) Contagion Social Behavior Consumer Satisfaction Emotional Content Smiles article US 3900:Consumer Psychology 3600:Industrial & Organizational Psychology	http://login.ezproxy1.lib.asu.edu/login?url=https://www.proquest.com/scholarly-journals/service-with-smile-encounter-satisfaction/docview/621604722/se-2?accountid=4485 https://arizona-asu-primo.hosted.exlibrisgroup.com/openurl/01ASU/01ASU_SP?genre=article&atitle=Service+with+a+Smile+and+Encounter+Satisfaction%3A+Emotional+Contagion+and+Appraisal+Mechanisms&author=Barger%2C+Patricia+B.%3BGrandey%2…	APA PsycInfo®
Service with a smile: Emotional contagion in the service encounter	This study focuses on the antecedents and consequences of displayed emotion in organizations. The author proposed that customers catch" the affect of employees through emotional contagion processes. The sites for this research were 39 branches of a regional bank located in the south-central US. Only data from 131 employees in lobby teller positions were included in the final analysis. Results ind…	S. D. Pugh	2001	Academy of Management Journal	44	5	1018-1027	http://dx.doi.org/10.2307/3069445	emotional contagion service encounter displayed emotion service quality employee emotional expressiveness Empirical Study Human Male Female Adulthood (18 yrs & older) Quality of Services Service Personnel Contagion Employee Attitudes Consumer Attitudes Emotions article US 3650:Personnel Attitudes & Job Satisfaction	http://login.ezproxy1.lib.asu.edu/login?url=https://www.proquest.com/scholarly-journals/service-with-smile-emotional-contagion-encounter/docview/619633956/se-2?accountid=4485 https://arizona-asu-primo.hosted.exlibrisgroup.com/openurl/01ASU/01ASU_SP?genre=article&atitle=Service+with+a+smile%3A+Emotional+contagion+in+the+service+encounter&author=Pugh%2C+S.+Douglas&volume=44&issue=5&spage=1018&date=…	APA PsycInfo®
Sex matters: <i>n</i>-back modulates emotional mismatch negativity	This work investigates the impact of task load on irrelevant emotional voice processing between the sexes. The working memory task was manipulated by asking participants to evaluate the position of a visual stimulus (0-back) and compare the position of the current stimulus with the one or two trials before (1-back and 2-back). We recorded auditory event-related potentials while presenting the emo…	Y.-T. Fan; Y.-Y. Hsu; Y. Cheng	2013	NeuroReport: For Rapid Communication of Neuroscience Research	24	9	457-463	http://dx.doi.org/10.1097/WNR.0b013e32836169b9	gender differences emotional mismatch negativity emotional voice processing working memory Empirical Study Quantitative Study Human Male Female Adulthood (18 yrs & older) Young Adulthood (18-29 yrs) Mismatch Negativity Short Term Memory Emotional Responses Human Sex Differences article Taiwan 2530:Electrophysiology Psychoacoustics Contingent Negative Variation Acoustic Stimulation Humans Reaction…	http://login.ezproxy1.lib.asu.edu/login?url=https://www.proquest.com/scholarly-journals/sex-matters-i-n-back-modulates-emotional-mismatch/docview/1373443356/se-2?accountid=4485 https://arizona-asu-primo.hosted.exlibrisgroup.com/openurl/01ASU/01ASU_SP?genre=article&atitle=Sex+matters%3A+n-back+modulates+emotional+mismatch+negativity&author=Fan%2C+Yang-Teng%3BHsu%2C+Ya-Yu%3BCheng%2C+Yawei&volume=24…	APA PsycInfo®
Sex-specific relationships between interoceptive accuracy and emotion regulation	Over the last years, there has been a resurge in the interest to study the relationship between interoception and emotion. By now, it is well established that interoception contributes to the experience of emotions. However, it may also be possible that interoception contributes to the regulation of emotions. To test this possibility, we studied the relationship between interoception and emotion …	A. Lischke; R. Pahnke; A. Mau-Moeller; R. Jacksteit; M. Weippert	2020	Frontiers in Behavioral Neuroscience	14		8	http://dx.doi.org/10.3389/fnbeh.2020.00067	heartbeat detection interoception reappraisal suppression sex differences Empirical Study Quantitative Study Human Male Female Adulthood (18 yrs & older) Young Adulthood (18-29 yrs) Thirties (30-39 yrs) Heart Rate Emotional Regulation Self-Report Cognitive Appraisal Emotions Human Sex Differences article Germany 2360:Motivation & Emotion	http://login.ezproxy1.lib.asu.edu/login?url=https://www.proquest.com/scholarly-journals/sex-specific-relationships-between-interoceptive/docview/2426247266/se-2?accountid=4485 https://arizona-asu-primo.hosted.exlibrisgroup.com/openurl/01ASU/01ASU_SP?genre=article&atitle=Sex-specific+relationships+between+interoceptive+accuracy+and+emotion+regulation&author=Lischke%2C+Alexander%3BPahnke%2C+Rike%3B…	APA PsycInfo®
Shaping emotional contagion in healthcare: the role of human resource practices and work harassment	Purpose: This research examines the extent to which emotional contagions are shaped by human resource practices (HRPs) and work harassment and the influence of this on employee well-being and innovative behaviour. Design/methodology/approach: The authors examined a structural equation model, including two waves of survey data from 240 healthcare professionals to explore the statistical associatio…	M. J. Xerri; Y. Brunetto; B. Farr-Wharton; A. Cully	2020	Personnel Review	50	2022-07-08	1665-1684	10.1108/PR-06-2020-0484		https://www.scopus.com/inward/record.uri?eid=2-s2.0-85099767699&doi=10.1108%2fPR-06-2020-0484&partnerID=40&md5=91075f75e92e6b19da9e416993eed2ea	Scopus
Simultaneous recording of EEG and facial muscle reactions during spontaneous emotional mimicry	The perception of emotional facial expressions induces covert imitation in emotion-specific muscles of the perceiver's face. Neural processes involved in these spontaneous facial reactions remain largely unknown. Here we concurrently recorded EEG and facial EMG in 15 participants watching short movie clips displaying either happy or angry facial expressions. EMG activity was recorded for the zygo…	A. Achaibou; G. Pourtois; S. Schwartz; P. Vuilleumier	2008	Neuropsychologia	46	4	1104-1113	http://dx.doi.org/10.1016/j.neuropsychologia.2007.10.019	simultaneous recording EEG facial muscle reactions spontaneous emotional mimicry covert imitation neural processes Empirical Study Quantitative Study Human Male Female Adulthood (18 yrs & older) Young Adulthood (18-29 yrs) Thirties (30-39 yrs) Neural Receptors Face Perception Imitation (Learning) Muscles Electroencephalography Mimicry (Biology) Emotional Responses Switzerland article 2320:Sensory…	http://login.ezproxy1.lib.asu.edu/login?url=https://www.proquest.com/scholarly-journals/simultaneous-recording-eeg-facial-muscle/docview/622116043/se-2?accountid=4485 https://arizona-asu-primo.hosted.exlibrisgroup.com/openurl/01ASU/01ASU_SP?genre=article&atitle=Simultaneous+recording+of+EEG+and+facial+muscle+reactions+during+spontaneous+emotional+mimicry&author=Achaibou%2C+Amal%3BPourtois%2C+Gill…	APA PsycInfo®
Slow echo: Facial EMG evidence for the delay of spontaneous, but not voluntary, emotional mimicry in children with autism spectrum disorders	Spontaneous mimicry, including that of emotional facial expressions, is important for socio-emotional skills such as empathy and communication. Those skills are often impacted in autism spectrum disorders (ASD). Successful mimicry requires not only the activation of the response, but also its appropriate speed. Yet, previous studies examined ASD differences in only response magnitude. The current…	L. M. Oberman; P. Winkielman; V. S. Ramachandran	2009	Developmental Science	12	4	510-520	http://dx.doi.org/10.1111/j.1467-7687.2008.00796.x	emotional mimicry autism spectrum disorders emotional facial expressions socio-emotional skills empathy communication Empirical Study Quantitative Study Human Male Childhood (birth-12 yrs) School Age (6-12 yrs) Facial Expressions Emotionality (Personality) article US 3250:Developmental Disorders & Autism Autistic Disorder Humans Facial Expression Electromyography Child Emotions	http://login.ezproxy1.lib.asu.edu/login?url=https://www.proquest.com/scholarly-journals/slow-echo-facial-emg-evidence-delay-spontaneous/docview/622012855/se-2?accountid=4485 https://arizona-asu-primo.hosted.exlibrisgroup.com/openurl/01ASU/01ASU_SP?genre=article&atitle=Slow+echo%3A+Facial+EMG+evidence+for+the+delay+of+spontaneous%2C+but+not+voluntary%2C+emotional+mimicry+in+children+with+autism+sp…	APA PsycInfo®
Smile (but only deliberately) though your heart is aching: Loneliness is associated with impaired spontaneous smile mimicry	As social beings, humans harbor an evolved capacity for loneliness – perceived social isolation. Loneliness is associated with atypical affective and social processing, as well as physiological dysregulation. We investigated how loneliness influences spontaneous facial mimicry (SFM), an interpersonal response involved in social connection and emotional contagion. We presented participants with em…	A. J. Arnold; P. Winkielman	Social Neuroscience	2021	16	1	26-38	http://dx.doi.org/10.1080/17470919.2020.1809516	Loneliness facial mimicry mimicry electromyography fEMG smile social isolation isolation social connection Empirical Study Quantitative Study Human Male Female Adulthood (18 yrs & older) Contagion Happiness Smiles Social Interaction article US 2530:Electrophysiology 3020:Group & Interpersonal Processes	http://login.ezproxy1.lib.asu.edu/login?url=https://www.proquest.com/scholarly-journals/smile-only-deliberately-though-your-heart-is/docview/2437464281/se-2?accountid=4485 https://arizona-asu-primo.hosted.exlibrisgroup.com/openurl/01ASU/01ASU_SP?genre=article&atitle=Smile+%28but+only+deliberately%29+though+your+heart+is+aching%3A+Loneliness+is+associated+with+impaired+spontaneous+smile+mimicry&au…	APA PsycInfo®
Smile mimicry and emotional contagion in audio-visual computer-mediated communication	We investigate whether smile mimicry and emotional contagion are evident in non-text-based computer-mediated communication (CMC). Via an ostensibly real-time audio-visual CMC platform, participants interacted with a confederate who either smiled radiantly or displayed a neutral expression throughout the interaction. Automatic analyses of expressions displayed by participants indicated that smile …	P. H. C. Mui; M. B. Goudbeek; C. Roex; W. Spierts; M. G. J. Swerts	2018	Frontiers in Psychology	9		11	http://dx.doi.org/10.3389/fpsyg.2018.02077	smile mimicry emotional contagion computer-mediated communication audio-visual communication nonverbal behavior Empirical Study Quantitative Study Human Male Female Adulthood (18 yrs & older) Computer Mediated Communication Nonverbal Communication Visual Contrast Emotional Control Mimicry (Biology) Communication article 4010:Human Factors Engineering	http://login.ezproxy1.lib.asu.edu/login?url=https://www.proquest.com/scholarly-journals/smile-mimicry-emotional-contagion-audio-visual/docview/2153381114/se-2 https://arizona-asu-primo.hosted.exlibrisgroup.com/openurl/01ASU/01ASU_SP?genre=article&atitle=Smile+mimicry+and+emotional+contagion+in+audio-visual+computer-mediated+communication&author=Mui%2C+Phoebe+H.+C.%3BGoudbeek%2C+Martijn+B.%3BRoex%…	APA PsycInfo®
Spontaneous facial mimicry, liking and emotional contagion	Facial mimicry is a basic facet of social interaction, theorized to influence emotional contagion, rapport, and perception and interpretation of others' emotional facial expressions. Using EMG, two studies examined spontaneous mimicry of emotional facial expressions of live models over time, and whether the relationship between the model and observer moderated mimicry. Study 1 manipulated observe…	D. N. McIntosh	2006	Polish Psychological Bulletin	37	1	31-42		spontaneous facial mimicry liking emotional contagion social interaction facial expressions Empirical Study Quantitative Study Human Male Female Adulthood (18 yrs & older) Contagion Face Perception Interpersonal Interaction Smiles Mimicry (Biology) article 2323:Visual Perception 3020:Group & Interpersonal Processes	http://login.ezproxy1.lib.asu.edu/login?url=https://www.proquest.com/scholarly-journals/spontaneous-facial-mimicry-liking-emotional/docview/621962088/se-2?accountid=4485 https://arizona-asu-primo.hosted.exlibrisgroup.com/openurl/01ASU/01ASU_SP?genre=article&atitle=Spontaneous+facial+mimicry%2C+liking+and+emotional+contagion&author=McIntosh%2C+Daniel+N.&volume=37&issue=1&spage=31&date=2006&rft.bti…	APA PsycInfo®
Spreading joy: Examining the effects of smiling models on consumer joy and attitudes	Purpose: The purpose of this paper is to examine consumer response to pictures of smiling models in marketing, focusing on the roles of emotional contagion from the smiling models and the perceived typicality of marketing with smiling models. Design/methodology/approach: This paper reports the findings from three experimental studies, comparing consumer response to two versions of an advertisemen…	H. Berg; M. Söderlund; A. Lindström	2015	Journal of Consumer Marketing	32	6	459-469	http://dx.doi.org/10.1108/JCM-03-2015-1356	Typicality Advertising and packaging design Affect transfer Consumer joy Emotional contagion Smile appeal Empirical Study Quantitative Study Human Male Female Adulthood (18 yrs & older) Contagion Happiness Consumer Attitudes Smiles Advertising Marketing article 3920:Consumer Attitudes & Behavior	http://login.ezproxy1.lib.asu.edu/login?url=https://www.proquest.com/scholarly-journals/spreading-joy-examining-effects-smiling-models-on/docview/1803819879/se-2?accountid=4485 https://arizona-asu-primo.hosted.exlibrisgroup.com/openurl/01ASU/01ASU_SP?genre=article&atitle=Spreading+joy%3A+Examining+the+effects+of+smiling+models+on+consumer+joy+and+attitudes&author=Berg%2C+Hanna%3BS%C3%B6derlund%2C…	APA PsycInfo®
Spreading of healthy mood in adolescent social networks	Depression is a major public health concern worldwide. There is evidence that social support and befriending influence mental health, and an improved understanding of the social processes that drive depression has the potential to bring significant public health benefits. We investigate transmission of mood on a social network of adolescents, allowing flexibility in our model by making no prior a…	E. M. Hill; F. E. Griffiths; T. House	2015	Proceedings of the Royal Society B: Biological Sciences	282	1813		10.1098/rspb.2015.1180		https://www.scopus.com/inward/record.uri?eid=2-s2.0-84940069471&doi=10.1098%2frspb.2015.1180&partnerID=40&md5=856e3ca75a16b03b393695d4db0f1673	Scopus
Stress, affiliation, and emotional contagion	Female participants were exposed to high or low threat in the presence of another person believed to be facing either the same or a different situation. In Study 1, each dyad consisted of 2 actual participants, whereas in Study 2, each dyad consisted of 1 participant and 1 confederate, trained to convey either a calm or a nervous reaction to the situation. Affiliation patterns in both studies, de…	B. B. Gump; J. A. Kulik	1997	J Pers Soc Psychol	72	3	305-19
Subjective experience of emotions and emotional empathy in paranoid schizophrenia	Unlike the cognitive dimensions, alterations of the affective components of empathy in schizophrenia are less well understood. This study explored cognitive and affective dimensions of empathy in the context of the subjective experience of aspects of emotion processing, including emotion regulation, emotional contagion, and interpersonal distress, in individuals with schizophrenia and healthy con…	A. Lehmann; K. Bahçesular; E.-M. Brockmann; S.-E. Biederbick; I. Dziobek; J. Gallinat; C. Montag	2014	Psychiatry Research	220	3	825-833	http://dx.doi.org/10.1016/j.psychres.2014.09.009	Social cognition Emotion processing Emotion regulation Emotional contagion Psychosocial function Multifaceted Empathy Test Subjective Experience of Emotions Scale Empirical Study Interview Quantitative Study Human Male Female Inpatient Outpatient Adulthood (18 yrs & older) Psychosocial Factors Affective Disorders Emotional Regulation Comorbidity Paranoid Schizophrenia Subjectivity Empathy Emotion…	http://login.ezproxy1.lib.asu.edu/login?url=https://www.proquest.com/scholarly-journals/subjective-experience-emotions-emotional-empathy/docview/1611623599/se-2?accountid=4485 https://arizona-asu-primo.hosted.exlibrisgroup.com/openurl/01ASU/01ASU_SP?genre=article&atitle=Subjective+experience+of+emotions+and+emotional+empathy+in+paranoid+schizophrenia&author=Lehmann%2C+Anja%3BBah%C3%A7esular%2C+Ka…	APA PsycInfo®
Surveilling COVID-19 Emotional Contagion on Twitter by Sentiment Analysis	BACKGROUND: The fight against the COVID-19 pandemic seems to encompass a social media debate, possibly resulting in emotional contagion and the need for novel surveillance approaches. In the current study, we aimed to examine the flow and content of tweets, exploring the role of COVID-19 key events on the popular Twitter platform. METHODS: Using representative freely available data, we performed …	C. Crocamo; M. Viviani; L. Famiglini; F. Bartoli; G. Pasi; G. Carrà	2021	European psychiatry : the journal of the Association of European Psychiatrists	64	1	e17	10.1192/j.eurpsy.2021.3	emotion epidemiology health behavior health education human longitudinal study pandemic prevention and control social media trust COVID-19 Emotions Humans Longitudinal Studies Pandemics SARS-CoV-2	https://www.scopus.com/inward/record.uri?eid=2-s2.0-85102266626&doi=10.1192%2fj.eurpsy.2021.3&partnerID=40&md5=8724f8899fed50041454277384bb4cab	Scopus
Susceptibility to emotional contagion for negative emotions improves detection of smile authenticity	A smile is a context-dependent emotional expression. A smiling face can signal the experience of enjoyable emotions, but people can also smile to convince another person that enjoyment is occurring when it is not. For this reason, the ability to discriminate between felt and faked enjoyment expressions is a crucial social skill. Despite its importance, adults show remarkable individual variation …	V. Manera; E. Grandi; L. Colle	2013	Frontiers in Human Neuroscience	7		7	http://dx.doi.org/10.3389/fnhum.2013.00006	emotional contagion positive emotions negative emotions smile authenticity simulation models individual differences Empirical Study Quantitative Study Human Male Female Adulthood (18 yrs & older) Young Adulthood (18-29 yrs) Thirties (30-39 yrs) Authenticity Contagion Simulation Smiles Emotional States Emotion Recognition article Italy 2300:Human Experimental Psychology	http://login.ezproxy1.lib.asu.edu/login?url=https://www.proquest.com/scholarly-journals/susceptibility-emotional-contagion-negative/docview/1420147594/se-2 https://arizona-asu-primo.hosted.exlibrisgroup.com/openurl/01ASU/01ASU_SP?genre=article&atitle=Susceptibility+to+emotional+contagion+for+negative+emotions+improves+detection+of+smile+authenticity&author=Manera%2C+Valeria%3BGrandi%2C+Elisa%3BCo…	APA PsycInfo®
Susceptibility to others' emotions moderates immediate self-reported and biological stress responses to witnessing trauma	Background: The peri-traumatic stress response is a strong predictor of symptom development after trauma exposure. Regarding witnessing trauma, the stress response might depend on the susceptibility to others' emotions (emotional contagion, EC). This study investigated whether EC moderates the immediate stress response using a trauma film paradigm. Methods: Ninety-five healthy participants were r…	S. Trautmann; M. Reineboth; K. Trikojat; J. Richter; M. A. Hagenaars; P. Kanske; J. Schäfer	2018	Behaviour Research and Therapy	110		55-63	http://dx.doi.org/10.1016/j.brat.2018.09.001	Trauma Stress Emotional contagion Cortisol Heart rate Anxiety Analogue study Trauma film paradigm Empirical Study Quantitative Study Human Male Female Adulthood (18 yrs & older) Young Adulthood (18-29 yrs) Thirties (30-39 yrs) Middle Age (40-64 yrs) Self-Report Hydrocortisone article 2540:Physiological Processes	http://login.ezproxy1.lib.asu.edu/login?url=https://www.proquest.com/scholarly-journals/susceptibility-others-emotions-moderates/docview/2130089739/se-2?accountid=4485 https://arizona-asu-primo.hosted.exlibrisgroup.com/openurl/01ASU/01ASU_SP?genre=article&atitle=Susceptibility+to+others%27+emotions+moderates+immediate+self-reported+and+biological+stress+responses+to+witnessing+trauma&author=Traut…	APA PsycInfo®
The “big two” and socially induced emotions: Agency and communion jointly influence emotional contagion and emotional mimicry	Three studies investigated the effects of two fundamental dimensions of social perception on emotional contagion (i.e., the transfer of emotions between people). Rooting our hypotheses in the Dual Perspective Model of Agency and Communion (Abele and Wojciszke in Adv Exp Soc Psychol 50:198–255, https://doi.org/10.1016/B978-0-12-800284-1.00004-7, 2014), we predicted that agency would strengthen the…	M. Wróbel; M. Piórkowska; M. Rzeczkowska; A. Troszczyńska; A. Tołopiło; M. Olszanowski	2021	Motivation and Emotion				http://dx.doi.org/10.1007/s11031-021-09897-z	Agency Communion Emotional contagion Emotional mimicry Emotional expression No terms assigned article 3000:Social Psychology	http://login.ezproxy1.lib.asu.edu/login?url=https://www.proquest.com/scholarly-journals/big-two-socially-induced-emotions-agency/docview/2544509466/se-2?accountid=4485 https://arizona-asu-primo.hosted.exlibrisgroup.com/openurl/01ASU/01ASU_SP?genre=article&atitle=The+%26ldquo%3Bbig+two%26rdquo%3B+and+socially+induced+emotions%3A+Agency+and+communion+jointly+influence+emotional+contagion+and+emotio…	APA PsycInfo®
The effect of exposure to fear-related body odorants on anxiety and interpersonal trust toward a virtual character	A growing body of literature documents how exposure to another person's fear-related body odorants can increase one's own anxiety and interfere with processing of social information, such as facial expression and impression formation. Building on these results, we aimed to 1) test the hypothesis that exposure to fear-related odorant would affect impression formation through fear contagion and 2) …	P. Quintana; K. Nolet; O. Baus; S. Bouchard	2019	Chemical Senses	44	9	683-692	http://dx.doi.org/10.1093/chemse/bjz063	axillary sweat exposure emotional contagion experimental design impression formation mediation analysis virtual reality Empirical Study Quantitative Study Human Male Adulthood (18 yrs & older) Young Adulthood (18-29 yrs) Thirties (30-39 yrs) Middle Age (40-64 yrs) Fear Odor Discrimination Contagion Happiness Trust (Social Behavior) Anxiety Exposure Sweat article Canada 2320:Sensory Perception	http://login.ezproxy1.lib.asu.edu/login?url=https://www.proquest.com/scholarly-journals/effect-exposure-fear-related-body-odorants-on/docview/2407355478/se-2?accountid=4485 https://arizona-asu-primo.hosted.exlibrisgroup.com/openurl/01ASU/01ASU_SP?genre=article&atitle=The+effect+of+exposure+to+fear-related+body+odorants+on+anxiety+and+interpersonal+trust+toward+a+virtual+character&author=Quintana%…	APA PsycInfo®
The effect of eye gaze direction on emotional mimicry: A multimodal study with electromyography and electroencephalography	Emotional mimicry plays an important role in social interaction and is influenced by social context, especially eye gaze direction. However, the neural mechanism underlying the effect of eye gaze direction on emotional mimicry is unclear. Here, we explored how eye gaze direction influenced emotional mimicry with a combination of electromyography (EMG) and electroencephalography (EEG) techniques, …	B. Kuang; X. Li; X. Li; M. Lin; S. Liu; P. Hu	2021	NeuroImage	226		12	http://dx.doi.org/10.1016/j.neuroimage.2020.117604	Emotional mimicry Eye gaze direction EMG EMG-EEG synchrony ERP difference Empirical Study Quantitative Study Human Male Female Adulthood (18 yrs & older) Anger Happiness P300 Electroencephalography Electromyography Facial Expressions Eye Fixation Synchrony article China 2530:Electrophysiology	http://login.ezproxy1.lib.asu.edu/login?url=https://www.proquest.com/scholarly-journals/effect-eye-gaze-direction-on-emotional-mimicry/docview/2487173167/se-2?accountid=4485 https://arizona-asu-primo.hosted.exlibrisgroup.com/openurl/01ASU/01ASU_SP?genre=article&atitle=The+effect+of+eye+gaze+direction+on+emotional+mimicry%3A+A+multimodal+study+with+electromyography+and+electroencephalography&autho…	APA PsycInfo®
The effect of facial self-resemblance on emotional mimicry	Social resemblance, like group membership or similar attitudes, increases the mimicry of the observed emotional facial display. In this study, we investigate whether facial self-resemblance (manipulated by computer morphing) modulates emotional mimicry in a similar manner. Participants watched dynamic expressions of faces that either did or did not resemble their own, while their facial muscle ac…	M. Olszanowski; P. Lewandowska; A. Ozimek; N. Frankowska	2022	Journal of Nonverbal Behavior				http://dx.doi.org/10.1007/s10919-021-00395-x	Facial mimicry Emotion expression Facial resemblance Face evaluation No terms assigned article 3000:Social Psychology	http://login.ezproxy1.lib.asu.edu/login?url=https://www.proquest.com/scholarly-journals/effect-facial-self-resemblance-on-emotional/docview/2620834230/se-2?accountid=4485 https://arizona-asu-primo.hosted.exlibrisgroup.com/openurl/01ASU/01ASU_SP?genre=article&atitle=The+effect+of+facial+self-resemblance+on+emotional+mimicry&author=Olszanowski%2C+Michal%3BLewandowska%2C+Paulina%3BOzimek%2C+Agnieszk…	APA PsycInfo®
The effects of emotionally congruent sad music listening in young adults high in rumination	There is debate as to whether sad music is harmful or helpful when used to regulate emotions. Listeners’ trait level of rumination may influence their responses to sad music during sadness. This study used an online community sample of young adults (N = 386, 56% female, Mage = 21.89) in an induced sad state to understand the roles of listener rumination and the eight BRECVEMA musical emotion mech…	J. L. Larwood; G. A. Dingle	2022	Psychology of Music	50	1	218-229	10.1177/0305735620988793		https://www.scopus.com/inward/record.uri?eid=2-s2.0-85102267166&doi=10.1177%2f0305735620988793&partnerID=40&md5=a7061f354ce4e46fe406e85586f01a33	Scopus
The effects of empathy, emotional intelligence and psychopathy on interpersonal interactions	The current study investigated the relationships between empathy (emotional and cognitive), emotional intelligence, psychopathy, emotional contagion, and non-conscious behavioural mimicry (smiles and hand scratches), using self-report scales and a script-based interview session exhibiting nine non-verbal gestures, on a student sample. Past findings suggest a deficit of emotional but not cognitive…	E. S. Owens; F. W. H. McPharlin; N. Brooks; K. Fritzon	2018	Psychiatry, Psychology and Law	25	1	2022-01-18	http://dx.doi.org/10.1080/13218719.2017.1347936	empathy emotional contagion emotional intelligence mimicry psychopathy Empirical Study Interview Quantitative Study Human Male Female Adolescence (13-17 yrs) Adulthood (18 yrs & older) Young Adulthood (18-29 yrs) Thirties (30-39 yrs) Middle Age (40-64 yrs) Interpersonal Interaction article 3020:Group & Interpersonal Processes	http://login.ezproxy1.lib.asu.edu/login?url=https://www.proquest.com/scholarly-journals/effects-empathy-emotional-intelligence/docview/2094640963/se-2 https://arizona-asu-primo.hosted.exlibrisgroup.com/openurl/01ASU/01ASU_SP?genre=article&atitle=The+effects+of+empathy%2C+emotional+intelligence+and+psychopathy+on+interpersonal+interactions&author=Owens%2C+Elise+S.%3BMcPharlin%2C+Ferguson+W.+H.%3BB…	APA PsycInfo®
The effects of smileys on receivers’ emotions	Purpose: Nowadays, computer-mediated communication (CMC) is an inherent part of consumers’ daily interactions. That kind of communication, however, is associated with limited options to express emotions and, thus, impairs smooth interactions. Considering these shortcomings, existing research has paid attention to the use of smileys and examines their impacts on communication. Nevertheless, little…	K. Lohmann; S. S. Pyka; C. Zanger	2017	Journal of Consumer Marketing	34	6	489-495	http://dx.doi.org/10.1108/JCM-02-2017-2120	Online Emoticon Service encounter Emotional contagion Computer-mediated communication Empirical Study Field Study Quantitative Study Human Female Adulthood (18 yrs & older) Negative Emotions Contagion Computer Mediated Communication Positive Emotions Emotion Recognition article 2700:Communication Systems	http://login.ezproxy1.lib.asu.edu/login?url=https://www.proquest.com/scholarly-journals/effects-smileys-on-receivers-emotions/docview/1960444649/se-2?accountid=4485 https://arizona-asu-primo.hosted.exlibrisgroup.com/openurl/01ASU/01ASU_SP?genre=article&atitle=The+effects+of+smileys+on+receivers%26rsquo%3B+emotions&author=Lohmann%2C+Katja%3BPyka%2C+Sebastian+Stefan%3BZanger%2C+Cornelia&volume=34&i…	APA PsycInfo®
The emotional contagion scale: A measure of individual differences	Three studies, including 883 Ss aged 17–80 yrs, describe the development and validation of the Emotional Contagion (EC) Scale, a 15-item unidimensional measure of susceptibility to others' emotions resulting from afferent feedback generated by mimicry. Study 1 assessed the EC Scale's reliability. Study 2 found susceptibility (a) positively related to reactivity, emotionality, sensitivity to other…	R. W. Doherty	1997	Journal of Nonverbal Behavior	21	2	131-154	http://dx.doi.org/10.1023/A:1024956003661	development & validation of the Emotional Contagion Scale, 17–80 yr olds Empirical Study Human Male Female Adolescence (13-17 yrs) Adulthood (18 yrs & older) Young Adulthood (18-29 yrs) Thirties (30-39 yrs) Middle Age (40-64 yrs) Aged (65 yrs & older) Contagion Test Construction Scaling (Testing) Personality Measures Emotional Responses article US 2223:Personality Scales & Inventories 3120:Person…	http://login.ezproxy1.lib.asu.edu/login?url=https://www.proquest.com/scholarly-journals/emotional-contagion-scale-measure-individual/docview/619104848/se-2?accountid=4485 https://arizona-asu-primo.hosted.exlibrisgroup.com/openurl/01ASU/01ASU_SP?genre=article&atitle=The+emotional+contagion+scale%3A+A+measure+of+individual+differences&author=Doherty%2C+R.+William&volume=21&issue=2&spage=131&date=19…	APA PsycInfo®
The enfacement illusion boosts facial mimicry	Facial mimicry, the automatic imitation of another person's emotion, is a mechanism underlying emotion recognition and emotional contagion, a phylogenetically conserved form of empathy that precedes later developing empathic skills. We tested the possibility to increase facial mimicry by blurring self-other distinction via the enfacement illusion. To do so we delivered synchronous, versus asynchr…	I. Minio-Paluello; G. Porciello; M. Gandolfo; S. Boukarras; S. M. Aglioti	2020	Cortex: A Journal Devoted to the Study of the Nervous System and Behavior	123		113-123	http://dx.doi.org/10.1016/j.cortex.2019.10.001	Enfacement illusion Emotional contagion Empathy Facial mimicry Multisensory stimulation Empirical Study Quantitative Study Human Male Female Adulthood (18 yrs & older) Young Adulthood (18-29 yrs) Thirties (30-39 yrs) Middle Age (40-64 yrs) Intervention Contagion Imitation (Learning) Autism Spectrum Disorders Stimulation Facial Expressions Emotion Recognition article Italy 2300:Human Experimental …	http://login.ezproxy1.lib.asu.edu/login?url=https://www.proquest.com/scholarly-journals/enfacement-illusion-boosts-facial-mimicry/docview/2354312511/se-2?accountid=4485 https://arizona-asu-primo.hosted.exlibrisgroup.com/openurl/01ASU/01ASU_SP?genre=article&atitle=The+enfacement+illusion+boosts+facial+mimicry&author=Minio-Paluello%2C+Ilaria%3BPorciello%2C+Giuseppina%3BGandolfo%2C+Marco%3BBoukarras…	APA PsycInfo®
The face of contagion: Consumer response to service failure depiction in online reviews	Purpose: Online consumer reviews (OCRs) have emerged as a particularly important type of user-generated information about a brand because of their widespread adoption and influence on consumer decision-making. Much of the existing OCR research focuses on quantifiable OCR features such as star ratings and volume. More research that examines the influence of review elements, aside from numeric rati…	A. K. Fox; G. D. Deitz; M. B. Royne; J. D. Fox	2018	European Journal of Marketing	52	2022-01-02	39-65	http://dx.doi.org/10.1108/EJM-12-2016-0887	emotions user-generated content online reviews automated facial expression analysis galvanic skin response Empirical Study Quantitative Study Human Male Female Adulthood (18 yrs & older) Decision Making Electronic Commerce Contagion Consumer Behavior Failure article US 3920:Consumer Attitudes & Behavior	http://login.ezproxy1.lib.asu.edu/login?url=https://www.proquest.com/scholarly-journals/face-contagion-consumer-response-service-failure/docview/2157119439/se-2?accountid=4485 https://arizona-asu-primo.hosted.exlibrisgroup.com/openurl/01ASU/01ASU_SP?genre=article&atitle=The+face+of+contagion%3A+Consumer+response+to+service+failure+depiction+in+online+reviews&author=Fox%2C+Alexa+K.%3BDeitz%2C+Geor…	APA PsycInfo®
The functional neuroanatomy of emotion processing in frontotemporal dementias	Impaired processing of emotional signals is a core feature of frontotemporal dementia syndromes, but the underlying neural mechanisms have proved challenging to characterize and measure. Progress in this field may depend on detecting functional changes in the working brain, and disentangling components of emotion processing that include sensory decoding, emotion categorization and emotional conta…	C. R. Marshall; C. J. D. Hardy; L. L. Russell; R. L. Bond; H. Sivasathiaseelan; C. Greaves; K. M. Moore; J. L. Agustus; J. E. P. van Leeuwen; S. J. Wastling; J. D. Rohrer; J. M. Kilner; J. D. Warren	2019	Brain: A Journal of Neurology	142	9	2873-2887	http://dx.doi.org/10.1093/brain/awz204	frontotemporal dementia functional MRI emotion processing autonomic functional neuroanatomy sensory decoding emotion categorization emotional contagion Brain Imaging Empirical Study Quantitative Study Human Male Female Adulthood (18 yrs & older) Cognitive Processes Neuroanatomy Functional Magnetic Resonance Imaging Aphasia Facial Expressions Semantic Dementia Emotion Recognition article Canada 32…	http://login.ezproxy1.lib.asu.edu/login?url=https://www.proquest.com/scholarly-journals/functional-neuroanatomy-emotion-processing/docview/2351605756/se-2 https://arizona-asu-primo.hosted.exlibrisgroup.com/openurl/01ASU/01ASU_SP?genre=article&atitle=The+functional+neuroanatomy+of+emotion+processing+in+frontotemporal+dementias&author=Marshall%2C+Charles+R.%3BHardy%2C+Christopher+J.+D.%3BRussell%2C…	APA PsycInfo®
The impact of emotional contagion on workplace safety: Investigating the roles of sleep, health, and production pressure	Using emotional contagion theory and the Job Demands-Resources model as a theoretical foundation, we tested the proposition that higher levels of contagion of anger (i.e., a demand) vs. higher levels of contagion of joy (i.e., a resource) will be associated respectively with more vs. fewer sleep disturbances and health problems, which in turn are related to more workplace accidents and injuries. …	L. Petitta; T. M. Probst; V. Ghezzi; C. Barbaranelli	2021	Current Psychology: A Journal for Diverse Perspectives on Diverse Psychological Issues				http://dx.doi.org/10.1007/s12144-021-01616-8	Emotional contagion Production pressure Sleep disturbances Health problems Workplace accidents and injuries No terms assigned article 2100:General Psychology	http://login.ezproxy1.lib.asu.edu/login?url=https://www.proquest.com/scholarly-journals/impact-emotional-contagion-on-workplace-safety/docview/2503468153/se-2?accountid=4485 https://arizona-asu-primo.hosted.exlibrisgroup.com/openurl/01ASU/01ASU_SP?genre=article&atitle=The+impact+of+emotional+contagion+on+workplace+safety%3A+Investigating+the+roles+of+sleep%2C+health%2C+and+production+pressure&aut…	APA PsycInfo®
The impact of rewards on empathic accuracy and emotional mimicry	The notion that motivation influences empathic accuracy has been inferred from aspects of the task, the situation or the relationship between interaction partners or between groups. The present research assessed whether monetary reward influences cognitive and affective empathy. In Study 1, cognitive empathy was assessed for 42 participants who decoded briefly (33 ms) presented expressions of sad…	U. Hess; C. Blaison; S. Dandeneau	2017	Motivation and Emotion	41	1	107-112	http://dx.doi.org/10.1007/s11031-016-9590-6	Emotion recognition Reward Empathy Mimicry Empirical Study Quantitative Study Human Male Female Adulthood (18 yrs & older) Cognitive Processes Motivation Monetary Rewards Emotions article 2300:Human Experimental Psychology	http://login.ezproxy1.lib.asu.edu/login?url=https://www.proquest.com/scholarly-journals/impact-rewards-on-empathic-accuracy-emotional/docview/1830388612/se-2?accountid=4485 https://arizona-asu-primo.hosted.exlibrisgroup.com/openurl/01ASU/01ASU_SP?genre=article&atitle=The+impact+of+rewards+on+empathic+accuracy+and+emotional+mimicry&author=Hess%2C+Ursula%3BBlaison%2C+Christophe%3BDandeneau%2C+St%C3…	APA PsycInfo®
The influence of angry customer outbursts on service providers' facial displays and affective states	This article explores the existence and extent of emotional contagion, as measured by facial displays and reported affective states, in a service failure event. Using video vignettes of customers complaining about a service failure as stimulus material, the authors measured the facial displays and affective states of service providers as proxies for emotional contagion. Following a two-step appro…	K. S. Dallimore; B. A. Sparks; K. Butcher	2007	Journal of Service Research	10	1	78-92	http://dx.doi.org/10.1177/1094670507304694	customers anger outbursts service providers service failure facial displays affective states emotional contagion Empirical Study Quantitative Study Human Male Female Adolescence (13-17 yrs) Adulthood (18 yrs & older) Young Adulthood (18-29 yrs) Thirties (30-39 yrs) Middle Age (40-64 yrs) Service Personnel Contagion Consumer Behavior Consumer Attitudes Facial Expressions Emotional Responses Emotio…	http://login.ezproxy1.lib.asu.edu/login?url=https://www.proquest.com/scholarly-journals/influence-angry-customer-outbursts-on-service/docview/621844556/se-2 https://arizona-asu-primo.hosted.exlibrisgroup.com/openurl/01ASU/01ASU_SP?genre=article&atitle=The+influence+of+angry+customer+outbursts+on+service+providers%27+facial+displays+and+affective+states&author=Dallimore%2C+Karen+S.%3BSparks%2C+Bev…	APA PsycInfo®
The influence of emotional contagion on student perceptions of instructor rapport, emotional support, emotion work, valence, and cognitive learning	This study examined how emotional contagion may influence student perceptions of rapport with the instructor, emotional support received in the classroom, emotional work performed, and perceived cognitive learning. Participants revealed that emotional contagion was positively related to perceptions of rapport with instructors but unrelated to emotional support from instructors, emotional work per…	B. N. Frisby	2019	Communication Studies	70	4	492-506	http://dx.doi.org/10.1080/10510974.2019.1622584	classroom emotions emotional labor instructor-student relationships perceived learning supportive communication Empirical Study Quantitative Study Human Male Female Adulthood (18 yrs & older) Young Adulthood (18-29 yrs) School Learning Contagion Teachers Interpersonal Interaction Student Attitudes Affective Valence Classrooms Emotion Recognition article US 3560:Classroom Dynamics & Student Adjust…	http://login.ezproxy1.lib.asu.edu/login?url=https://www.proquest.com/scholarly-journals/influence-emotional-contagion-on-student/docview/2306292434/se-2?accountid=4485 https://arizona-asu-primo.hosted.exlibrisgroup.com/openurl/01ASU/01ASU_SP?genre=article&atitle=The+influence+of+emotional+contagion+on+student+perceptions+of+instructor+rapport%2C+emotional+support%2C+emotion+work%2C+valence%2C+and…	APA PsycInfo®
The interplay of perceiving and regulating emotions in becoming infected with positive and negative moods	The study examined relations between individual differences in susceptibility to emotional contagion and two self-reported emotion-related skills (i.e., 'perception of the emotions of others' and 'regulation of one's own emotions'). Participants of two independent female samples were exposed to emotionally contagious films showing a woman displaying negative and positive affective states (sadness…	I. Papousek; H. H. Freudenthaler; G. Schulter	2008	Personality and Individual Differences	45	6	463-467	http://dx.doi.org/10.1016/j.paid.2008.05.021	susceptibility to emotional contagion emotion regulation moods individual differences perception of emotions of others Empirical Study Quantitative Study Human Female Adulthood (18 yrs & older) Young Adulthood (18-29 yrs) Thirties (30-39 yrs) Middle Age (40-64 yrs) Contagion Perception Emotional Control Emotional States article 3120:Personality Traits & Processes	http://login.ezproxy1.lib.asu.edu/login?url=https://www.proquest.com/scholarly-journals/interplay-perceiving-regulating-emotions-becoming/docview/622141420/se-2?accountid=4485 https://arizona-asu-primo.hosted.exlibrisgroup.com/openurl/01ASU/01ASU_SP?genre=article&atitle=The+interplay+of+perceiving+and+regulating+emotions+in+becoming+infected+with+positive+and+negative+moods&author=Papousek%2C+Ilo…	APA PsycInfo®
The relationship between olfactory function and emotional contagion	IntroductionResearch has provided evidence for the transfer of single emotions including anger, anxiety and happiness through olfactory chemosignals, yet no work has examined the role of odour function in the aggregation of more complex emotional states or in the emotional contagion process. The aim of the present study was to ascertain whether an individual’s tendency to experience emotional agg…	A. W. J. Freemantle; L. D. Stafford; C. R. D. Wagstaff; L. Akehurst	2021	Chemosensory Perception				http://dx.doi.org/10.1007/s12078-021-09293-4	Emotional contagion Chemosignals Threshold detection Odour identification Olfaction importance No terms assigned article 2300:Human Experimental Psychology	http://login.ezproxy1.lib.asu.edu/login?url=https://www.proquest.com/scholarly-journals/relationship-between-olfactory-function-emotional/docview/2576680300/se-2?accountid=4485 https://arizona-asu-primo.hosted.exlibrisgroup.com/openurl/01ASU/01ASU_SP?genre=article&atitle=The+relationship+between+olfactory+function+and+emotional+contagion&author=Freemantle%2C+Alexander+W.+J.%3BStafford%2C+Lorenzo+…	APA PsycInfo®
The relationship between the Biosocial Model of Personality and susceptibility to emotional contagion: A structural equation modeling approach	Using structural equation modeling, the present study investigated the influences of personality, measured by the Temperament and Character Inventory, on susceptibility to emotional contagion, measured by the Emotional Contagion Scale (ECS), in a sample of 423 Swedish university students. Consistent with predictions of the Biosocial Model of Personality and the theory of emotional contagion, rewa…	L.-O. Lundqvist	2008	Personality and Individual Differences	45	1	89-95	http://dx.doi.org/10.1016/j.paid.2008.03.003	Biosocial Model of Personality susceptibility emotional contagion structural equation modeling university students Empirical Study Quantitative Study Human Male Female Adulthood (18 yrs & older) Contagion College Students Personality Susceptibility (Disorders) article Sweden 3120:Personality Traits & Processes	http://login.ezproxy1.lib.asu.edu/login?url=https://www.proquest.com/scholarly-journals/relationship-between-biosocial-model-personality/docview/621956495/se-2?accountid=4485 https://arizona-asu-primo.hosted.exlibrisgroup.com/openurl/01ASU/01ASU_SP?genre=article&atitle=The+relationship+between+the+Biosocial+Model+of+Personality+and+susceptibility+to+emotional+contagion%3A+A+structural+equation+mo…	APA PsycInfo®
The relationship of empathy to comforting behavior following film exposure	Investigated differences in comforting behavior that were associated with dimensions of empathy and exposure to film. Several wks prior to viewing a positively or negatively charged film, 21 undergraduates completed a questionnaire measuring characteristics of fictional involvement, empathic concern, and emotional contagion. Following exposure to 1 of the 2 films, comforting behavior in response …	R. Tamborini; K. Salomonson; C. Bahk	1993	Communication Research	20	5	723-738	http://dx.doi.org/10.1177/009365093020005005	empathic characteristics & exposure to positive vs negative film, comforting behavior toward distressed O, adults Empirical Study Human Adulthood (18 yrs & older) Prosocial Behavior Empathy Emotional States article 3040:Social Perception & Cognition	http://login.ezproxy1.lib.asu.edu/login?url=https://www.proquest.com/scholarly-journals/relationship-empathy-comforting-behavior/docview/618438863/se-2?accountid=4485 https://arizona-asu-primo.hosted.exlibrisgroup.com/openurl/01ASU/01ASU_SP?genre=article&atitle=The+relationship+of+empathy+to+comforting+behavior+following+film+exposure&author=Tamborini%2C+Ron%3BSalomonson%2C+Kristen%3BBahk%2C+Chan…	APA PsycInfo®
The relevance of a conductor competition for the study of emotional synchronization within and between groups in a natural musical setting	Group emotional dynamics are a central concern in the study of human interaction and communication. To study group emotions, the social context of a musical event in natural conditions may overcome several limits of laboratory experiments and could provide a suitable framework. This study aimed to evaluate if cultural events such as a conductor competition could welcome scientific research for th…	T. Chabin; G. Tio; A. Comte; C. Joucla; D. Gabriel; L. Pazart	2020	Frontiers in Psychology	10		11	http://dx.doi.org/10.3389/fpsyg.2019.02954	emotional synchronization EEG hyperscanning methods music conductor competition Empirical Study Interview Quantitative Study Human Male Female Adulthood (18 yrs & older) Competition Audiences Electroencephalography Emotional States Emotions Musicians Neurophysiology Synchrony article France 2610:Literature & Fine Arts 2500:Physiological Psychology & Neuroscience	http://login.ezproxy1.lib.asu.edu/login?url=https://www.proquest.com/scholarly-journals/relevance-conductor-competition-study-emotional/docview/2390202324/se-2 https://arizona-asu-primo.hosted.exlibrisgroup.com/openurl/01ASU/01ASU_SP?genre=article&atitle=The+relevance+of+a+conductor+competition+for+the+study+of+emotional+synchronization+within+and+between+groups+in+a+natural+musical+setting&autho…	APA PsycInfo®
The ripple effect: Emotional contagion in groups	Emotional contagion, the transfer of emotion between individuals, and its influence on work group dynamics was examined in two managerial simulations using multiple, convergent measures of emotions and group dynamics. The studies tested hypotheses on differential contagion effects due to the degree of pleasantness of the emotion, and the energy with which this pleasantness was conveyed. After det…	S. G. Barsade	2000	Available at SSRN 250894									The ripple effect: Emotional contagion in groups	The ripple effect: Emotional contagion in groups	Emotional contagion, the transfer of emotion between individuals, and its influence on work group dynamics was examined in two managerial simulations using multiple, convergent measures of emotions and group dynamics. The studies tested hypotheses on differential contagion effects due to the degree of pleasantness of the emotion, and the energy with which this pleasantness was conveyed. After det…	S. G. Barsade	Available at SSRN 250894	2000
The ripple effects: Emotional contagion and its influence on group behavior	Group emotional contagion, the transfer of moods among people in a group, and its influence on work group dynamics was examined in a laboratory study of managerial decision making using multiple, convergent measures of mood, individual attitudes, behavior, and group-level dynamics. Using a 2 × 2 experimental design, with a trained confederate enacting mood conditions, the predicted effect of emot…	S. G. Barsade	2002	Administrative Science Quarterly	47	4	644-675	http://dx.doi.org/10.2307/3094912	group emotional contagion mood transfer work group dynamics group behavior attitudes behavior mood pleasantness Empirical Study Human Male Female Adulthood (18 yrs & older) Contagion Conflict Cooperation Group Dynamics Emotional States Management Decision Making article US 3020:Group & Interpersonal Processes	http://login.ezproxy1.lib.asu.edu/login?url=https://www.proquest.com/scholarly-journals/ripple-effects-emotional-contagion-influence-on/docview/620050218/se-2?accountid=4485 https://arizona-asu-primo.hosted.exlibrisgroup.com/openurl/01ASU/01ASU_SP?genre=article&atitle=The+ripple+effects%3A+Emotional+contagion+and+its+influence+on+group+behavior&author=Barsade%2C+Sigal+G.&volume=47&issue=4&spage=6…	APA PsycInfo®
The ripple of fear, sympathy and solidarity during the boston bombings	The Boston Marathon bombing presents a rare opportunity to study how a disruptive event can trigger inter-communal emotions and expressions - where members of one community express feelings about and support for members of a distant community. In this work, we use over 180 million geo coded tweets over an entire month to study how Twitter users from different cities expressed three different emot…	Y. R. Lin; D. Margolin	2014	EPJ Data Science	3	1	2022-01-28	10.1140/epjds/s13688-014-0031-z		https://www.scopus.com/inward/record.uri?eid=2-s2.0-84933533294&doi=10.1140%2fepjds%2fs13688-014-0031-z&partnerID=40&md5=8fb731af313e2c8e16a244b99ebca05f	Scopus
The role of childhood trauma and stress reactivity for increased alcohol craving after induced psychological trauma: An experimental analogue study	Background: Traumatic events are associated with alcohol use problems with increased alcohol craving as a potential mediator. There is still a lack of knowledge regarding the causal nature of this association and its underlying mechanisms. This study investigated the effects of acute trauma exposure on alcohol craving in healthy individuals considering the role of stress reactivity and childhood …	S. Trautmann; A. Kräplin; R. Dieterich; J. Richter; M. Muehlhan	2018	Psychopharmacology	235	10	2883-2895	http://dx.doi.org/10.1007/s00213-018-4979-4	Trauma Stress Cortisol Heart rate Anxiety Analogue study Trauma film paradigm Empirical Study Quantitative Study Human Male Female Adulthood (18 yrs & older) Young Adulthood (18-29 yrs) Thirties (30-39 yrs) Middle Age (40-64 yrs) Early Experience Alcoholism Craving Alcohol Drinking Patterns article 3230:Behavior Disorders & Antisocial Behavior	http://login.ezproxy1.lib.asu.edu/login?url=https://www.proquest.com/scholarly-journals/role-childhood-trauma-stress-reactivity-increased/docview/2103239493/se-2?accountid=4485 https://arizona-asu-primo.hosted.exlibrisgroup.com/openurl/01ASU/01ASU_SP?genre=article&atitle=The+role+of+childhood+trauma+and+stress+reactivity+for+increased+alcohol+craving+after+induced+psychological+trauma%3A+An+exper…	APA PsycInfo®
The role of empathy in the neural responses to observed human social touch	One of the ways in which individuals convey feelings and thoughts to one another is through touch. Although the neural responses to felt and observed tactile stimuli between an inanimate object and a part of the human body have been vastly explored, the neural responses to observed human interaction involving touch are not well understood. Considering that the observation of social touch involves…	L. Peled-Avron; E. Levy-Gigi; G. Richter-Levin; N. Korem; S. G. Shamay-Tsoory	2016	Cognitive, Affective & Behavioral Neuroscience	16	5	802-813	http://dx.doi.org/10.3758/s13415-016-0432-5	Empathy Mu rhythm EEG Interpersonal touch Somatosensory Empirical Study Interview Quantitative Study Human Male Female Adulthood (18 yrs & older) Young Adulthood (18-29 yrs) Thirties (30-39 yrs) Electrophysiology Electroencephalography Emotions article Israel 2530:Electrophysiology	http://login.ezproxy1.lib.asu.edu/login?url=https://www.proquest.com/scholarly-journals/role-empathy-neural-responses-observed-human/docview/1789506563/se-2 https://arizona-asu-primo.hosted.exlibrisgroup.com/openurl/01ASU/01ASU_SP?genre=article&atitle=The+role+of+empathy+in+the+neural+responses+to+observed+human+social+touch&author=Peled-Avron%2C+Leehe%3BLevy-Gigi%2C+Einat%3BRichter-Levin%2C+Gal%…	APA PsycInfo®
The study of emotional contagion from the perspective of interpersonal relationships	Emotional contagion was examined from the perspective of interpersonal relationships. Using a vignette paradigm, 156 Japanese undergraduates (108 females and 48 males) assumed either a friend, acquaintance, senior, or junior as their partner. Their emotional expression and experience were measured when their assumed partner told them of intensely positive episodes (e.g., the long-sought passing o…	M. Kimura; I. Daibo; M. Yogo	2008	Social Behavior and Personality: An International Journal	36	1	27-42	http://dx.doi.org/10.2224/sbp.2008.36.1.27	emotional contagion interpersonal relationships emotional expression experience positive episodes negative episodes Empirical Study Quantitative Study Human Male Female Adulthood (18 yrs & older) Contagion Life Experiences Emotionality (Personality) Japan article 3000:Social Psychology	http://login.ezproxy1.lib.asu.edu/login?url=https://www.proquest.com/scholarly-journals/study-emotional-contagion-perspective/docview/622043875/se-2?accountid=4485 https://arizona-asu-primo.hosted.exlibrisgroup.com/openurl/01ASU/01ASU_SP?genre=article&atitle=The+study+of+emotional+contagion+from+the+perspective+of+interpersonal+relationships&author=Kimura%2C+Masanori%3BDaibo%2C+Ikuo%3BYogo%2C+Mas…	APA PsycInfo®
The superstar social media influencer: Exploiting linguistic style and emotional contagion over content?	In an aggressively growing market, influencers exploit social media platforms to make videos on their chosen interests in an attempt to attract viewers worldwide. Consequently, the platforms provide monetary rewards to these influencers that are commensurate with the number of views and subscribers. We use the language expectancy theory and the emotional contagion theory in an elaboration likelih…	M. T. Lee; C. Theokary	2021	Journal of Business Research	132		860-871	10.1016/j.jbusres.2020.11.014		https://www.scopus.com/inward/record.uri?eid=2-s2.0-85097098156&doi=10.1016%2fj.jbusres.2020.11.014&partnerID=40&md5=a8eb770e4fb374dd19139b07f26abbb7	Scopus
The wisdom of the body: Listeners' autonomic arousal distinguishes between spontaneous and posed vocal emotions	It has been the matter of much debate whether perceivers are able to distinguish spontaneous vocal expressions of emotion from posed vocal expressions (e.g., emotion portrayals). In this experiment, we show that such discrimination can be manifested in the autonomic arousal of listeners during implicit processing of vocal emotions. Participants ( N = 21, age: 20–55 years) listened to two consecut…	P. N. Juslin; L. Harmat; P. Laukka	2018	Scandinavian Journal of Psychology	59	2	105-112	http://dx.doi.org/10.1111/sjop.12429	Arousal emotion posed spontaneous vocal expression Empirical Study Quantitative Study Human Male Female Adulthood (18 yrs & older) Young Adulthood (18-29 yrs) Thirties (30-39 yrs) Middle Age (40-64 yrs) Oral Communication Emotional Content Autonomic Nervous System Physiological Arousal Vocalization article 2540:Physiological Processes Blood Pressure Heart Rate Humans Middle Aged Emotions Young Ad…	http://login.ezproxy1.lib.asu.edu/login?url=https://www.proquest.com/scholarly-journals/wisdom-body-listeners-autonomic-arousal/docview/1999292960/se-2?accountid=4485 https://arizona-asu-primo.hosted.exlibrisgroup.com/openurl/01ASU/01ASU_SP?genre=article&atitle=The+wisdom+of+the+body%3A+Listeners%27+autonomic+arousal+distinguishes+between+spontaneous+and+posed+vocal+emotions&author=Juslin%2C+Patr…	APA PsycInfo®
Therapeutic for all? Observational assessments of therapy canine stress in an on-campus stress-reduction program	Therapy animals are an important and growing support for students on university campuses; however, the stress experienced by dogs working in such programs has rarely been assessed. We assessed stress for 754 students, 40 handlers, and 40 dog participants in a canine therapy stress-reduction program hosted on a university campus. There was an overall significant decrease in handler and student str…	H. J. Silas; J.-T. Binfet; A. T. Ford	2019	Journal of Veterinary Behavior: Clinical Applications and Research	32		2022-06-13	http://dx.doi.org/10.1016/j.jveb.2019.03.009	canine-assisted intervention stress reduction college student stress contagion canine stress Empirical Study Quantitative Study Human Male Female Adolescence (13-17 yrs) Adulthood (18 yrs & older) Young Adulthood (18-29 yrs) Thirties (30-39 yrs) Middle Age (40-64 yrs) Intervention College Students Animal Assisted Therapy Dogs Stress Reactions Stress article Canada 3350:Specialized Interventions	http://login.ezproxy1.lib.asu.edu/login?url=https://www.proquest.com/scholarly-journals/therapeutic-all-observational-assessments-therapy/docview/2437478677/se-2?accountid=4485 https://arizona-asu-primo.hosted.exlibrisgroup.com/openurl/01ASU/01ASU_SP?genre=article&atitle=Therapeutic+for+all%3F+Observational+assessments+of+therapy+canine+stress+in+an+on-campus+stress-reduction+program&author=Silas…	APA PsycInfo®
Touch increases autonomic coupling between romantic partners	Interpersonal touch is of paramount importance in human social bonding and close relationships, allowing a unique channel for affect communication. So far the effect of touch on human physiology has been studied at an individual level. The present study aims at extending the study of affective touch from isolated individuals to truly interacting dyads. We have designed an ecological paradigm wher…	J. Chatel-Goldman; M. Congedo; C. Jutten; J.-L. Schwartz	2014	Frontiers in Behavioral Neuroscience	8		12	http://dx.doi.org/10.3389/fnbeh.2014.00095	physical touch human social bonding romantic partners empathy Empirical Study Quantitative Study Human Male Female Adulthood (18 yrs & older) Couples Intimacy Physical Contact Romance Attachment Behavior article France 2540:Physiological Processes	http://login.ezproxy1.lib.asu.edu/login?url=https://www.proquest.com/scholarly-journals/touch-increases-autonomic-coupling-between/docview/1554232895/se-2 https://arizona-asu-primo.hosted.exlibrisgroup.com/openurl/01ASU/01ASU_SP?genre=article&atitle=Touch+increases+autonomic+coupling+between+romantic+partners&author=Chatel-Goldman%2C+Jonas%3BCongedo%2C+Marco%3BJutten%2C+Christian%3BSchwartz%2C+Je…	APA PsycInfo®
Towards an integrated model for the transference of environmental responsibility	This research explores how environmental responsibility transfers to others. Although environmental responsibility is one of the most debated topics in environmental management literature, a framework describing how a teacher's environmental responsibility shapes the student's environmental responsibility is still lacking. Adopting emotional contagion theory as a lens, the paper addresses this is…	F. G. Gilal; N. G. Gilal; N. A. Channa; R. G. Gilal; R. G. Gilal; M. N. Tunio	2020	Business Strategy and the Environment	29	6	2614-2623	10.1002/bse.2524		https://www.scopus.com/inward/record.uri?eid=2-s2.0-85085692499&doi=10.1002%2fbse.2524&partnerID=40&md5=690449141ac4ef485b894aa048adbd64	Scopus
Transformational leadership and follower task performance: The role of susceptibility to positive emotions and follower positive emotions	Purpose: The aim of the present study is to examine transformational leadership (TFL) from an emotion-based perspective. We apply susceptibility to positive emotions (STPE) as the moderator and follower positive emotions (PE) as the mediator in the relationship between follower perceptions of TFL and follower task performance (TP). Design/Methodology/Approach: Survey data were collected from mult…	S.-G. Liang; S.-C. S. Chi	2013	Journal of Business and Psychology	28	1	17-29	http://dx.doi.org/10.1007/s10869-012-9261-x	transformational leadership task performance positive emotions organizational goals individual differences Empirical Study Quantitative Study Human Male Female Adulthood (18 yrs & older) Young Adulthood (18-29 yrs) Thirties (30-39 yrs) Middle Age (40-64 yrs) Organizational Objectives Positive Psychology Performance Emotions article Taiwan 3640:Management & Management Training	http://login.ezproxy1.lib.asu.edu/login?url=https://www.proquest.com/scholarly-journals/transformational-leadership-follower-task/docview/1355852865/se-2?accountid=4485 https://arizona-asu-primo.hosted.exlibrisgroup.com/openurl/01ASU/01ASU_SP?genre=article&atitle=Transformational+leadership+and+follower+task+performance%3A+The+role+of+susceptibility+to+positive+emotions+and+follower+positive+emot…	APA PsycInfo®
Transformational leadership and job involvement: The moderation of emotional contagion	This study examined the moderating effects of emotional contagion, including leaders’ emotional contagion and subordinates’ emotional susceptibility, on the relationship between transformational leadership and subordinates’ job involvement. By investigating 210 soldiers from eight companies of the Taiwan Army, a three-way interaction effect was found. For leaders with high emotional contagion, th…	Y.-N. Cheng; C.-L. Yen; L. H. Chen	2012	Military Psychology	24	4	382-396	http://dx.doi.org/10.1080/08995605.2012.695261	transformational leadership job involvement emotional contagion emotional susceptibility soldiers Empirical Study Quantitative Study Human Male Adulthood (18 yrs & older) Contagion Military Personnel Leadership Style article Taiwan 3800:Military Psychology	http://login.ezproxy1.lib.asu.edu/login?url=https://www.proquest.com/scholarly-journals/transformational-leadership-job-involvement/docview/2018647499/se-2?accountid=4485 https://arizona-asu-primo.hosted.exlibrisgroup.com/openurl/01ASU/01ASU_SP?genre=article&atitle=Transformational+leadership+and+job+involvement%3A+The+moderation+of+emotional+contagion&author=Cheng%2C+Ying-Ni%3BYen%2C+Chih-Long%3…	APA PsycInfo®
Triadic nonverbal communication in mother-infant consultations: Two contrasted cases	The aim of the present case study was to present and discuss the analysis of triadic nonverbal communication between mother, infant, and therapist in two early consultations as an indicator of the therapeutic alliance. The analysis explored nonverbal triadic interactions (body positions and facial orientations of die mother, infant, and therapist, and expressive behaviors of the infant) and triad…	M. J. Hervé; H. Grandjean; J. P. Visier; M. Maury	2009	Infant Mental Health Journal	30	3	245-264	http://dx.doi.org/10.1002/imhj.20213	triadic nonverbal communication mother-infant consultations therapeutic alliance Empirical Study Qualitative Study Human Male Female Childhood (birth-12 yrs) Infancy (2-23 mo) Adulthood (18 yrs & older) Nonverbal Communication Mother Child Relations Interviews article 3310:Psychotherapy & Psychotherapeutic Counseling	http://login.ezproxy1.lib.asu.edu/login?url=https://www.proquest.com/scholarly-journals/triadic-nonverbal-communication-mother-infant/docview/621991049/se-2?accountid=4485 https://arizona-asu-primo.hosted.exlibrisgroup.com/openurl/01ASU/01ASU_SP?genre=article&atitle=Triadic+nonverbal+communication+in+mother-infant+consultations%3A+Two+contrasted+cases&author=Herv%C3%A9%2C+M.+J.%3BGrandjean%2C+H.%…	APA PsycInfo®
Turning lemons into lemonade: The role of proactive personality and information exchange in limiting reciprocal negative affect transference in service encounters	Drawing upon theory and research on affect transference and proactive personality, we examine the proactive behaviors employees enact to limit the reciprocal transference of negative affect between customers and employees during service encounters. Results of two event‐based, multi‐source field studies in the service industry show that employee proactive personality weakens (a) the positive relat…	X. Y. Liu; I. E. De Pater; R. Ilies	2021	Journal of Organizational Behavior	42	9	1282-1300	http://dx.doi.org/10.1002/job.2542	affect transference information exchange proactive personality service encounters Empirical Study Interview Quantitative Study Human Male Female Adulthood (18 yrs & older) Service Personnel Quality of Services Negative Emotions Test Construction Foreign Language Translation Personality Business article China 3650:Personnel Attitudes & Job Satisfaction	http://login.ezproxy1.lib.asu.edu/login?url=https://www.proquest.com/scholarly-journals/turning-lemons-into-lemonade-role-proactive/docview/2544514367/se-2?accountid=4485 https://arizona-asu-primo.hosted.exlibrisgroup.com/openurl/01ASU/01ASU_SP?genre=article&atitle=Turning+lemons+into+lemonade%3A+The+role+of+proactive+personality+and+information+exchange+in+limiting+reciprocal+negative+affect+tra…	APA PsycInfo®
Typical performance measures of emotion regulation and emotion perception and frontal EEG asymmetry in an emotional contagion paradigm	In order to replicate and extend previous observations of validity of the self-reported habitual regulation of one's affect and the perception of other people’s emotions, prefrontal electroencephalographic (EEG) asymmetry was recorded during and after social-emotional stimulation. After stimulation with other people's vocal expression of anxiety, individuals with lower scores on emotion regulatio…	I. Papousek; H. Harald Freudenthaler; G. Schulter	2011	Personality and Individual Differences	51	8	1018-1022	http://dx.doi.org/10.1016/j.paid.2011.08.013	emotion regulation perception electroencephalographic contagion paradigm Brain Imaging Empirical Study Quantitative Study Human Male Female Adulthood (18 yrs & older) Young Adulthood (18-29 yrs) Thirties (30-39 yrs) Middle Age (40-64 yrs) Contagion Emotional Regulation Electroencephalography article 2520:Neuropsychology & Neurology	http://login.ezproxy1.lib.asu.edu/login?url=https://www.proquest.com/scholarly-journals/typical-performance-measures-emotion-regulation/docview/901193710/se-2?accountid=4485 https://arizona-asu-primo.hosted.exlibrisgroup.com/openurl/01ASU/01ASU_SP?genre=article&atitle=Typical+performance+measures+of+emotion+regulation+and+emotion+perception+and+frontal+EEG+asymmetry+in+an+emotional+contagion+para…	APA PsycInfo®
Understanding emotional transitions: The interpersonal consequences of changing emotions in negotiations	Research on the interpersonal functions of emotions has focused primarily on steady-state emotion rather than on emotional transitions, the movement between emotion states. The authors examined the influence of emotional transitions on social interactions and found that emotional transitions led to consistently different outcomes than their corresponding steady-state emotions. Across 2 computer-m…	A. Filipowicz; S. Barsade; S. Melwani	2011	Journal of Personality and Social Psychology	101	3	541-556	http://dx.doi.org/10.1037/a0023545	emotional transitions emotions interpersonal functions of emotions negotiations social interactions Empirical Study Quantitative Study Human Male Female Adulthood (18 yrs & older) Negotiation Consequence Social Interaction article US 3120:Personality Traits & Processes Anger Young Adult Happiness Humans Adult Negotiating Comprehension Interpersonal Relations	http://login.ezproxy1.lib.asu.edu/login?url=https://www.proquest.com/scholarly-journals/understanding-emotional-transitions-interpersonal/docview/869833744/se-2?accountid=4485 https://arizona-asu-primo.hosted.exlibrisgroup.com/openurl/01ASU/01ASU_SP?genre=article&atitle=Understanding+emotional+transitions%3A+The+interpersonal+consequences+of+changing+emotions+in+negotiations&author=Filipowicz%2C+…	APA PsycInfo®
Universality vs. cultural specificity in the relations among emotional contagion, emotion regulation, and mood state: An emotion process perspective	To investigate the universality and cultural specificity of emotion processing in children from three different ethnic groups (Han, Jingpo, and Dai), we administered three questionnaires, including the emotional contagion scale, emotion regulation scale, and the Chinese mood adjective check list, to 1,362 ethnic Han, Dai, and Jingpo participants ( M age = 13.78 years). Structural equation modelin…	B. Kuang; S. Peng; X. Xie; P. Hu	2019	Frontiers in Psychology	10		11	http://dx.doi.org/10.3389/fpsyg.2019.00186	emotional contagion emotion regulation mood state universality cultural specificity emotion processing Empirical Study Quantitative Study Human Male Female Childhood (birth-12 yrs) School Age (6-12 yrs) Adolescence (13-17 yrs) Adulthood (18 yrs & older) Young Adulthood (18-29 yrs) Culture (Anthropological) Contagion Emotional Regulation Ethnic Identity Personality Emotional States article China 3…	http://login.ezproxy1.lib.asu.edu/login?url=https://www.proquest.com/scholarly-journals/universality-vs-cultural-specificity-relations/docview/2193371956/se-2 https://arizona-asu-primo.hosted.exlibrisgroup.com/openurl/01ASU/01ASU_SP?genre=article&atitle=Universality+vs.+cultural+specificity+in+the+relations+among+emotional+contagion%2C+emotion+regulation%2C+and+mood+state%3A+An+emotion+process+pe…	APA PsycInfo®
Unseen facial and bodily expressions trigger fast emotional reactions	The spontaneous tendency to synchronize our facial expressions with those of others is often termed emotional contagion. It is unclear, however, whether emotional contagion depends on visual awareness of the eliciting stimulus and which processes underlie the unfolding of expressive reactions in the observer. It has been suggested either that emotional contagion is driven by motor imitation (i.e.…	M. Tamietto; L. Castelli; S. Vighetti; P. Perozzo; G. Geminiani; L. Weiskrantz; B. de Gelder	2009	PNAS Proceedings of the National Academy of Sciences of the United States of America	106	42	17662-17666	http://dx.doi.org/10.1073/pnas.0908994106	facial expressions emotional contagion bodily expressions emotional reactions visual awareness motor imitation affective blindsight electromyography blind visual field Empirical Study Quantitative Study Human Male Adulthood (18 yrs & older) Middle Age (40-64 yrs) Contagion Visual Field Gestures Blindsight Visual Cortex Emotional Responses Emotional States article 3299:Vision & Hearing & Sensory D…	http://login.ezproxy1.lib.asu.edu/login?url=https://www.proquest.com/scholarly-journals/unseen-facial-bodily-expressions-trigger-fast/docview/621959776/se-2 https://arizona-asu-primo.hosted.exlibrisgroup.com/openurl/01ASU/01ASU_SP?genre=article&atitle=Unseen+facial+and+bodily+expressions+trigger+fast+emotional+reactions&author=Tamietto%2C+Marco%3BCastelli%2C+Lorys%3BVighetti%2C+Sergio%3BPerozzo%2…	APA PsycInfo®
Untrustworthiness inhibits congruent facial reactions to happy faces	This study investigated how trustworthiness modulates facial reactions to emotional faces, specifically emotional mimicry. In order to manipulate the trustworthiness of others, we used the trust game. The participants ( N = 37) perceived the partners as trustworthy or untrustworthy based on whether the partners tended to behave fairly or unfairly in the game with a within-subjects design. Facial …	T. Fujimura; K. Okanoya	2016	Biological Psychology	121	Part A	30-38	http://dx.doi.org/10.1016/j.biopsycho.2016.09.005	Emotional mimicry Facial electromyography Affiliative relationship Trustworthiness The trust game Empirical Study Followup Study Quantitative Study Human Female Adulthood (18 yrs & older) Young Adulthood (18-29 yrs) Trust (Social Behavior) Electromyography Facial Expressions Emotional States Japan article 2530:Electrophysiology	http://login.ezproxy1.lib.asu.edu/login?url=https://www.proquest.com/scholarly-journals/untrustworthiness-inhibits-congruent-facial/docview/1847050758/se-2 https://arizona-asu-primo.hosted.exlibrisgroup.com/openurl/01ASU/01ASU_SP?genre=article&atitle=Untrustworthiness+inhibits+congruent+facial+reactions+to+happy+faces&author=Fujimura%2C+Tomomi%3BOkanoya%2C+Kazuo&volume=121&issue=Part+A&spage=30&d…	APA PsycInfo®
Verbal interaction sequences and group mood: Exploring the role of team planning communication	Employing the framework of emotional contagion, this study investigated the link between group interaction sequences (specifically complaining and interest-in-change messages) and group mood. Fifty-two work group discussions from two German industrial enterprises were coded with the act4teams category system (e.g., Lehmann-Willenbrock & Kauffeld). Lag sequential analysis revealed complaining as w…	N. Lehmann-Willenbrock; R. A. Meyers; S. Kauffeld; A. Neininger; A. Henschel	2011	Small Group Research	42	6	639-668	http://dx.doi.org/10.1177/1046496411398397	verbal interaction group mood team planning communication enterprises Empirical Study Quantitative Study Human Male Female Adolescence (13-17 yrs) Adulthood (18 yrs & older) Young Adulthood (18-29 yrs) Thirties (30-39 yrs) Middle Age (40-64 yrs) Teams Verbal Communication Emotional States Business article Germany 3600:Industrial & Organizational Psychology	http://login.ezproxy1.lib.asu.edu/login?url=https://www.proquest.com/scholarly-journals/verbal-interaction-sequences-group-mood-exploring/docview/921292340/se-2?accountid=4485 https://arizona-asu-primo.hosted.exlibrisgroup.com/openurl/01ASU/01ASU_SP?genre=article&atitle=Verbal+interaction+sequences+and+group+mood%3A+Exploring+the+role+of+team+planning+communication&author=Lehmann-Willenbrock%2C+N…	APA PsycInfo®
Vicarious emotional experience and emotional expression in group psychotherapy	Emotional arousal is a key concept in most theories of change. To be able to understand the role of emotional expression better, 2 treatments, cognitive therapy (CGT) and focused expressive psychotherapy (FEP; a manualized form of Gestalt therapy), with opposite process assumptions about the expression of emotions were compared. Additionally vicarious emotional experience in the sense of an under…	R. Rosner; L. E. Beutler; R. J. Daldrup	2000	Journal of Clinical Psychology	56	1	2022-01-10	http://dx.doi.org/10.1002/(SICI)1097-4679(200001)56:1<1::AID-JCLP1>3.0.CO;2-7	cognitive therapy vs focused expressive psychotherapy, vicarious emotional experience & expression, clients (mean age 45.8 yrs) with major depression Empirical Study Human Male Female Adulthood (18 yrs & older) Major Depression Cognitive Therapy Group Psychotherapy Expressive Psychotherapy Emotional Responses Emotional States article 3310:Psychotherapy & Psychotherapeutic Counseling Cell Adhesion…	http://login.ezproxy1.lib.asu.edu/login?url=https://www.proquest.com/scholarly-journals/vicarious-emotional-experience-expression-group/docview/619517123/se-2?accountid=4485 https://arizona-asu-primo.hosted.exlibrisgroup.com/openurl/01ASU/01ASU_SP?genre=article&atitle=Vicarious+emotional+experience+and+emotional+expression+in+group+psychotherapy&author=Rosner%2C+Rita%3BBeutler%2C+Larry+E.%3BDaldr…	APA PsycInfo®
Vicarious trauma and assumptive worldview: Beliefs about the world in acquaintances of trauma victims	Assumptive-worldview theory suggests that people ordinarily hold positive assumptions about the world and themselves. Within this context, the authors investigate vicarious trauma—the effects of trauma on victims’ acquaintances (i.e., secondary victims). They hypothesize that secondary victims’ worldviews will be more negative than those of nontraumatized controls, depending on individual differe…	D. B. Feldman; K. J. Kaal	2007	Traumatology	13	3	21-31	http://dx.doi.org/10.1177/1534765607305437	vicarious trauma assumptive worldviews secondary victims emotional contagion empathy individual differences Empirical Study Quantitative Study Human Male Female Adulthood (18 yrs & older) Young Adulthood (18-29 yrs) Contagion Vicarious Experiences World View Trauma article 3120:Personality Traits & Processes	http://login.ezproxy1.lib.asu.edu/login?url=https://www.proquest.com/scholarly-journals/vicarious-trauma-assumptive-worldview-beliefs/docview/893332272/se-2?accountid=4485 https://arizona-asu-primo.hosted.exlibrisgroup.com/openurl/01ASU/01ASU_SP?genre=article&atitle=Vicarious+trauma+and+assumptive+worldview%3A+Beliefs+about+the+world+in+acquaintances+of+trauma+victims&author=Feldman%2C+David+B.%3…	APA PsycInfo®
Visual scanning of the eye region of human faces predicts emotion recognition performance in Huntington’s disease	Objective: Previous research has consistently shown that the ability to recognize emotions from facial expressions is impaired in Huntington’s disease (HD). The aim of this study was to examine whether people with the gene expansion for HD visually scan the most emotionally informative features of human faces less than unaffected individuals, and whether altered visual scanning predicts emotion r…	C. C. Kordsachia; I. Labuschagne; J. C. Stout	2018	Neuropsychology	32	3	356-365	http://dx.doi.org/10.1037/neu0000424	Huntington’s disease eye tracking facial expressions emotion recognition visual scanning Empirical Study Quantitative Study Human Male Female Adulthood (18 yrs & older) Thirties (30-39 yrs) Middle Age (40-64 yrs) Aged (65 yrs & older) Test Construction Face Perception Huntingtons Disease Visual Tracking article 3290:Physical & Somatoform & Psychogenic Disorders Huntington Disease Psychomotor Perf…	http://login.ezproxy1.lib.asu.edu/login?url=https://www.proquest.com/scholarly-journals/visual-scanning-eye-region-human-faces-predicts/docview/2021768923/se-2?accountid=4485 https://arizona-asu-primo.hosted.exlibrisgroup.com/openurl/01ASU/01ASU_SP?genre=article&atitle=Visual+scanning+of+the+eye+region+of+human+faces+predicts+emotion+recognition+performance+in+Huntington%26rsquo%3Bs+disease&autho…	APA PsycInfo®
Voluntary and spontaneous facial mimicry toward other’s emotional expression in patients with Parkinson’s disease	[Correction Notice: An Erratum for this article was reported in Vol 14(5)[e0217715] of PLoS ONE (see record 2019-30156-001). In the original article, in the Stimulus subsection of the Materials and methods section, there is an incorrect reference in the third sentence. The correct sentence is: Expression stimuli were chosen from the East-Asian Dynamic Facial Expression Stimulus (EADFES) database …	J. Kang; D. Derva; D.-Y. Kwon; C. Wallraven	2019	PLoS ONE	14	4	16	http://dx.doi.org/10.1371/journal.pone.0214957	voluntary facial mimicry spontaneous facial mimicry emotional expression Parkinson’s disease patients Empirical Study Quantitative Study Human Male Female Adulthood (18 yrs & older) Facial Expressions Expressed Emotion Parkinson's Disease Patients article Korea 3297:Neurological Disorders & Brain Damage Parkinson Disease Facial Muscles Humans Middle Aged Facial Expression Aged Electromyography Em…	http://login.ezproxy1.lib.asu.edu/login?url=https://www.proquest.com/scholarly-journals/voluntary-spontaneous-facial-mimicry-toward-other/docview/2243677796/se-2 https://arizona-asu-primo.hosted.exlibrisgroup.com/openurl/01ASU/01ASU_SP?genre=article&atitle=Voluntary+and+spontaneous+facial+mimicry+toward+other%26rsquo%3Bs+emotional+expression+in+patients+with+Parkinson%26rsquo%3Bs+disease&author=K…	APA PsycInfo®
What makes a video go viral? An analysis of emotional contagion and Internet memes	What qualities lead some Internet videos to reach millions of viewers while others languish in obscurity? This question has been largely unexamined empirically. We addressed this issue by examining the role of emotional response and video source on the likelihood of spreading an Internet video by validating the emotional response to an Internet video and investigating the underlying mechanisms. R…	R. E. Guadagno; D. M. Rempala; S. Murphy; B. M. Okdie	2013	Computers in Human Behavior	29	6	2312-2319	http://dx.doi.org/10.1016/j.chb.2013.04.016	emotional contagion Internet videos social influences online behavior emotional responses Empirical Study Quantitative Study Human Male Female Adulthood (18 yrs & older) Contagion Digital Video Internet Usage article US 4010:Human Factors Engineering	http://login.ezproxy1.lib.asu.edu/login?url=https://www.proquest.com/scholarly-journals/what-makes-video-go-viral-analysis-emotional/docview/1459338382/se-2?accountid=4485 https://arizona-asu-primo.hosted.exlibrisgroup.com/openurl/01ASU/01ASU_SP?genre=article&atitle=What+makes+a+video+go+viral%3F+An+analysis+of+emotional+contagion+and+Internet+memes&author=Guadagno%2C+Rosanna+E.%3BRempala%2C+Dani…	APA PsycInfo®
What makes service employees and customers smile: Antecedents and consequences of the employees' affective delivery in the service encounter	Purpose: The purpose of this paper is to examine the phenomenon of emotional contagion in service encounters by proposing and testing an empirical model of the antecedents and consequences of affective service delivery by employees. Design/methodology/approach: A theoretical framework of the antecedents and outcomes of employee affective delivery in service interactions is developed on the basis …	J. S. C. Lin; C. Y. Lin	2011	Journal of Service Management	22	2	183-201	10.1108/09564231111124217		https://www.scopus.com/inward/record.uri?eid=2-s2.0-79955691718&doi=10.1108%2f09564231111124217&partnerID=40&md5=499e6bacb14656db114937cc4c7f6d52	Scopus
When does mimicry affect evaluative judgment?	We investigated the effect of subliminally presented happy or angry faces on evaluative judgments when the facial muscles of participants were free to mimic or blocked. We hypothesized and showed that subliminally presented happy expressions lead to more positive judgments of cartoons compared to angry expressions only when facial muscles were not blocked. These results reveal the influence of so…	F. Foroni; G. R. Semin	2011	Emotion	11	3	687-690	http://dx.doi.org/10.1037/a0023163	embodied cognition emotion contagion emotion mimicry judgment facial expressions facial muscles Empirical Study Quantitative Study Human Male Female Adulthood (18 yrs & older) Cognition Emotions article 3040:Social Perception & Cognition 2360:Motivation & Emotion Anger Young Adult Happiness Social Perception Humans Facial Expression Photic Stimulation Affect	http://login.ezproxy1.lib.asu.edu/login?url=https://www.proquest.com/scholarly-journals/when-does-mimicry-affect-evaluative-judgment/docview/871544080/se-2?accountid=4485 https://arizona-asu-primo.hosted.exlibrisgroup.com/openurl/01ASU/01ASU_SP?genre=article&atitle=When+does+mimicry+affect+evaluative+judgment%3F&author=Foroni%2C+Francesco%3BSemin%2C+G%C3%BCn+R.&volume=11&issue=3&spage=687&date=20…	APA PsycInfo®
When smiling back helps and scowling back hurts: Individual differences in emotional mimicry are associated with self-reported interaction quality during conflict interactions	Conflicts or disagreements during which negative, antagonistic emotions are expressed are perceived as uncomfortable. By contrast, disagreements accompanied by positive, affiliative emotions are less detrimental to interaction quality. We assessed whether individual differences in emotional mimicry have differential effects on interaction quality during disagreements with negative emotions compar…	H. Mauersberger; U. Hess	2019	Motivation and Emotion	43	3	471-482	http://dx.doi.org/10.1007/s11031-018-9743-x	Conflicts Disagreements Antagonistic emotions Affiliative emotions Emotional mimicry Implicit affiliation motivation Empirical Study Quantitative Study Human Male Female Adulthood (18 yrs & older) Negative Emotions Affiliation Motivation Conflict Smiles Individual Differences Emotions Positive Emotions article Germany 3120:Personality Traits & Processes	http://login.ezproxy1.lib.asu.edu/login?url=https://www.proquest.com/scholarly-journals/when-smiling-back-helps-scowling-hurts-individual/docview/2496343554/se-2?accountid=4485 https://arizona-asu-primo.hosted.exlibrisgroup.com/openurl/01ASU/01ASU_SP?genre=article&atitle=When+smiling+back+helps+and+scowling+back+hurts%3A+Individual+differences+in+emotional+mimicry+are+associated+with+self-reporte…	APA PsycInfo®
When Suddenly Nothing Works Anymore Within a Team - Causes of Collective Sport Team Collapse	Collective team collapse occurs when multiple players of a sport team experience a sudden and extreme underperformance within a game. To date, minimal research has been conducted on the causes of collective team collapse. Thus, goals of this study were to explore perceived causes of collective team collapse in different sports and to define team collapse in contrast to negative momentum. To inves…	V. V. Wergin; Z. Zimanyi; C. Mesagno; J. Beckmann	2018	Front Psychol	9		2115	10.3389/fpsyg.2018.02115	collective team collapse emotional contagion key player collapse negative momentum performance contagion	10.3389/fpsyg.2018.02115	NLM	eng
When the boss came to the meeting . . . : Hierarchical distance and emotional labor in workplace meetings	Meetings are a frequent occurrence in today’s work environment and yet they remain understudied empirically. This study focused on better understanding the relationship between hierarchical distance in meetings and emotional labor. More specifically, we investigated the direct effect of surface acting and deep acting on hierarchical distance, respectively, using social-comparison theory and norms…	E. Nyquist; J. Allen; R. Erks	2018	Consulting Psychology Journal: Practice and Research	70	3	207-226	http://dx.doi.org/10.1037/cpb0000111	workplace meetings emotional labor susceptibility to emotional contagion hierarchical distance Empirical Study Quantitative Study Human Male Female Adulthood (18 yrs & older) Contagion Supervisor Employee Interaction Psychological Distance Working Conditions Interpersonal Interaction Emotions article 3600:Industrial & Organizational Psychology	http://login.ezproxy1.lib.asu.edu/login?url=https://www.proquest.com/scholarly-journals/when-boss-came-meeting-hierarchical-distance/docview/2068599668/se-2?accountid=4485 https://arizona-asu-primo.hosted.exlibrisgroup.com/openurl/01ASU/01ASU_SP?genre=article&atitle=When+the+boss+came+to+the+meeting+.+.+.+%3A+Hierarchical+distance+and+emotional+labor+in+workplace+meetings&author=Nyquist%2C+Erin%3…	APA PsycInfo®
When we are onstage, we smile: The effects of emotional labor on employee work outcomes	A growing body of literature has confirmed the deleterious effects of emotional labor on service employees. The study adds to it by investigating two hypothesized antecedents to emotional labor; affectivity and empathy which is conceptualized as a two-dimensional construct composed of emotional contagion and empathic concern. It also examines the impact of emotional labor on job satisfaction and …	K. H. Chu; M. A. Baker; S. K. Murrmann	2012	International Journal of Hospitality Management	31	3	906-915	http://dx.doi.org/10.1016/j.ijhm.2011.10.009	emotional labor employee work outcomes empathy Empirical Study Quantitative Study Human Male Female Adulthood (18 yrs & older) Hospitality Industry Employee Efficiency Emotional States US article 3650:Personnel Attitudes & Job Satisfaction 3740:Recreation & Leisure	http://login.ezproxy1.lib.asu.edu/login?url=https://www.proquest.com/scholarly-journals/when-we-are-onstage-smile-effects-emotional-labor/docview/1024213887/se-2?accountid=4485 https://arizona-asu-primo.hosted.exlibrisgroup.com/openurl/01ASU/01ASU_SP?genre=article&atitle=When+we+are+onstage%2C+we+smile%3A+The+effects+of+emotional+labor+on+employee+work+outcomes&author=Chu%2C+Kay+H.%3BBaker%2C+Mel…	APA PsycInfo®
When You Watch Your Team Fall Apart - Coaches' and Sport Psychologists' Perceptions on Causes of Collective Sport Team Collapse	Collective team collapse occurs when multiple players of a sport team experience a sudden and extreme underperformance within a game and are unable to return to their initial performance level. The occurrence of such a team collapse event commonly leads to the loss of the game or championship. A recent study investigated athletes' perceptions of the phenomenon and proposed a process model of caus…	V. V. Wergin; C. J. Mallett; C. Mesagno; Z. Zimanyi; J. Beckmann	2019	Front Psychol	10		1331	10.3389/fpsyg.2019.01331	collective team collapse emotional contagion key player collapse performance contagion team choking	10.3389/fpsyg.2019.01331	NLM	eng
Women support providers are more susceptible than men to emotional contagion following brief supportive interactions	People in distress often turn to friends for emotional support. Ironically, although receiving emotional support contributes to emotional and physical health, providing emotional support may be distressing as a result of emotional contagion. Women have been found to be more susceptible than men to emotional contagion in certain contexts, but no studies examined the context of providing support to…	E. Magen; P. A. Konasewich	2011	Psychology of Women Quarterly	35	4	611-616	http://dx.doi.org/10.1177/0361684311423912	emotional support emotional contagion gender differences troubled friend brief supportive interactions Empirical Study Quantitative Study Human Male Female Adulthood (18 yrs & older) Young Adulthood (18-29 yrs) Thirties (30-39 yrs) Friendship Contagion Interpersonal Interaction Emotional States Human Sex Differences article US 3020:Group & Interpersonal Processes	http://login.ezproxy1.lib.asu.edu/login?url=https://www.proquest.com/scholarly-journals/women-support-providers-are-more-susceptible-than/docview/915045804/se-2?accountid=4485 https://arizona-asu-primo.hosted.exlibrisgroup.com/openurl/01ASU/01ASU_SP?genre=article&atitle=Women+support+providers+are+more+susceptible+than+men+to+emotional+contagion+following+brief+supportive+interactions&author=Mage…	APA PsycInfo®
You smell dangerous: Communicating fight responses through human chemosignals of aggression	The ability to detect conspecifics that represent a potential harm for an individual represents a high survival benefit. Humans communicate socially relevant information using all sensory modalities, including the chemosensory systems. In study 1, we investigated whether the body odor of a stranger with the intention to harm serves as a chemosignal of aggression. Sixteen healthy male participants…	S. Mutic; V. Parma; Y. F. Brünner; J. Freiherr	2016	Chemical Senses	41	1	35-43	http://dx.doi.org/10.1093/chemse/bjv058	approach motivation olfaction social chemosignals threat Empirical Study Quantitative Study Human Male Female Adulthood (18 yrs & older) Motivation Cell Signaling Olfactory Thresholds article 2540:Physiological Processes Anger Double-Blind Method Aggression Humans Odorants Smell Pheromones, Human Exercise Nonverbal Communication Adult Anxiety	http://login.ezproxy1.lib.asu.edu/login?url=https://www.proquest.com/scholarly-journals/you-smell-dangerous-communicating-fight-responses/docview/1848978517/se-2 https://arizona-asu-primo.hosted.exlibrisgroup.com/openurl/01ASU/01ASU_SP?genre=article&atitle=You+smell+dangerous%3A+Communicating+fight+responses+through+human+chemosignals+of+aggression&author=Mutic%2C+Smiljana%3BParma%2C+Valentina%3B…	APA PsycInfo®
